# Supplementary material for: Metabolic modelling reveals the aging-associated decline of host–microbiome metabolic interactions in mice
Source: Nat Microbiol. 2025 Mar 26;10(4):973–91. doi: 10.1038/s41564-025-01959-z (PMC11964932; doi:10.1038/s41564-025-01959-z)
Supplement: Supplementary file 4 — All data tables related to the results and figures in the main text combined into one Excel file. [file 41564_2025_1959_MOESM4_ESM.xlsx]

## Sheet: Index
Table ID	Link	Figure Panel	Description
Figure 1 related:
S1.1	S1.1_MouseMetadata	-	Metadata of mouse cohort
S1.2	S1.2_MAGMetadata	Fig. 1A, B	Description and Metadata for Metagenomic Assembled Genomes
S1.3	S1.3_DietGeneralReferences	-	Metabolic model diet general references
S1.4	S1.4_DietMinerals	-	Metabolic model diet minerals
S1.5	S1.5_DietFattyAcids	-	Metabolic model diet fatty acids
S1.6	S1.6_DietAminoAcids	-	Metabolic model diet amino acids
S1.7	S1.7_DietVitamins	-	Metabolic model diet vitamins
S1.8	S1.8_DietFibers	-	Metabolic model diet fibers
S1.9	S1.9_DietTraceElements	-	Metabolic model diet trace elements
S1.10	S1.10_DietAbsorption	-	Metabolic model diet absorption
S1.11	S1.11_DietTotal	-	Metabolic model diet total
Figure 2 related:
S2.1	S2.1_ColonToMicrobiomeAssociati	Fig. 2A	Associations Colon Transcripts To Microbiome
S2.2	S2.2_LiverToMicrobiomeAssociati	Fig. 2B	Associations Liver Transcripts To Microbiome
S2.3	S2.3_BrainToMicrobiomeAssociati	Fig. 2C	Associations Brain Transcripts To Microbiome
S2.4	S2.4_OverviewOfHostMBAssociatio	Ext.Dat.Fig. 2A	Level2-GO and Superpathways Associations Transcripts To Microbiome
S2.5	S2.5_HostPathwayGroups	Ext.Dat.Fig. 2A	Mapping of Host GO Biological Processes to Level 2 GO Bio Processes
S2.6	S2.6_MBpathwayGroups	Ext.Dat.Fig. 2A	Mapping of Microbiome MetaCyc Pathways to Super-Pathways
S2.7	S2.7_ColonToHUMAnN3MicrobiomeAs	Ext.Dat.Fig. 2B	Associations Colon Transcripts To Microbiome functions obtained from HUMAnN3 pipeline
S2.8	S2.8_ColonCONVR2GF	Fig. 2D	DESeq2 results of GF vs. CONVR in Colon
S2.9	S2.9_ColonCONVD2GF	Fig. 2D	DESeq2 results of GF vs. CONVD in Colon
S2.10	S2.10_LiverCONVR2GF	Fig. 2D	DESeq2 results of GF vs. CONVR in Liver
S2.11	S2.11_LiverCONVD2GF	Fig. 2D	DESeq2 results of GF vs. CONVD in Liver
S2.12	S2.12_BrainCONVD2GF	Fig. 2D	DESeq2 results of GF vs. CONVD in Brain
Figure 3 related:
S3.1	S3.1_IndividualMetamodels	-	List of reactions present in the metamodel of each mouse. Rows correspond to reactions, columns to individual mice.
S3.2	S3.2_MetabolicInteractions	Fig. 3B	Predicted metabolic interactions between host and microbiota across tissues.
S3.3	S3.3_SubsysInteractions_Colon	Fig. 3D	Significant enrichment of host-microbiome-associations in pairs of subsystems of colon and microbiota.
S3.4	S3.4_SubsysInteractions_Liver	Fig. 3E	Significant enrichment of host-microbiome-associations in pairs of subsystems of liver and microbiota.
S3.5	S3.5_SubsysInteractions_Brain	Fig. 3F	Significant enrichment of host-microbiome-associations in pairs of subsystems of liver and microbiota.
S3.6	S3.6_CorrectedReactions	-	List of reactions corrected in Recon2.2 and gapseq models to prevent ATP-generating cycles in the metamodel.
S3.7	S3.7_Blood-Brain-Barrier	-	List of metabolites that can pass the blood-brain-barrier
S3.8	S3.8_MicrobiomeDependency_React	Fig. 3C	Microbiome dependency of host reactions
S3.9	S3.9_Literature_Validation	Fig. 3B	Metamodel-predicted interactions supported by the literature
S3.10	S3.10_Human_serum_metabolome_va	Ext.Dat.Fig. 3C	Validation of metamodel-predicted microbiome dependency of metabolites with human serum metabolome data (DOI: 10.1038/s41586-020-2896-2)
S3.11	S3.11_microbiomeDependencyValidation	Fig. 3C	Validation of metamodel-predicted microbiome dependency with microbiome-responsive host genes in a cohort of germfree, conventionalized and conventionally raised mice
Figure 4 related:
S4.1	S4.1_MAGAbundances	Fig. 4A	Samplewise Abundances of MAGs
S4.2	S4.2_MBInternalReactionFluxes	Fig. 4B	Reaction Fluxes within MB Community Models
S4.3	S4.3_InternalReactionFluxesToAg	Fig. 4B	Correlation of Internal Reaction Fluxes to Age
S4.4	S4.4_SubsysEnrichmentAgeCorrela	Fig. 4B	Pathway enrichment of Results from table S4.3
S4.5	S4.5_HostMBExchangeFluxes	Fig. 4C	Predicted Exchange Fluxes between Microbiome and Host
S4.6	S4.6_CorHostMBExFluxByAge	Fig. 4C	Correlation of Host-MB exchange fluxes with Age
S4.7	S4.7_WithinMBCommunityExchangeF	Ext.Dat.Fig. 4B	Predicted Exchange Fluxes between Microbes in a Community
S4.8	S4.8_CorWithinMBCommunityExFlux	Ext.Dat.Fig. 4B	Correlation of MB-MB exchange fluxes with Age
S4.9	S4.9_MBCommunityGrowths	Fig. 4D, Ext.Dat.Fig. 4C	Microbiome Community Growth
S4.10	S4.10_MBCommunityEcologicalInte	Fig. 4E	Microbiome Ecological Interactions per Community and Linear Model with Age
S4.11	S4.11_MetabolomicsMouseCohortMe	Fig. 4F	Mouse Cohort Metadata for Metabolomics Study
S4.12	S4.12_MetabolomeToAgeCorrelatio	Fig. 4F	Metabolomics data correlated with Age
S4.13	S4.13_COPTRGrowthPrediction	Fig. 4D, Ext.Dat.Fig. 4C	Growth predictions by COPTR peak-to-trough analysis of metagenomic reads
S4.14	S4.14_AdaptiveStrategiesMAGs	Ext.Dat.Fig. 4F	Universal adaptive strategy of Bacteria
S4.15	S4.15_MetaPhlanPredictedSpecies		Microbiome species abundance changes with host age, predicted by MetaPhlan4
Figure 5 related:
S5.1	S5.1_DESeqColonByAge	-	DESeq2 results of Colon by age
S5.2	S5.2_DESeqLiverByAge	-	DESeq2 results of Liver by age
S5.3	S5.3_DESeqBrainByAge	-	DESeq2 results of Brain by age
S5.4	S5.4_GOBioProcColon	Fig. 5A, Ext.Dat.Fig. 5B	GO enrichment for Colon
S5.5	S5.5_GOBioProcLiver	Fig. 5A, Ext.Dat.Fig. 5C	GO enrichment for Liver
S5.6	S5.6_GOBioProcBrain	Fig. 5A, Ext.Dat.Fig. 5D	GO enrichment for Brain
S5.7	S5.7_SharedAgingSignature	Ext.Dat.Fig. 5A	Shared Aging Genes Signature
S5.8	S5.8_GOBioProcUpInOld	Ext.Dat.Fig. 5A	Shared Aging Signature GO up in age
S5.9	S5.9_GOBioProcDownInOld	Ext.Dat.Fig. 5A	Shared Aging Signature GO down in age
Figure 6 related:
S6.1	S6.1_ColonAgeMBAssocGenes	Fig. 6B	Colon – Shared aging and microbiome associated transcripts and their corresponding GO bio-process enrichment results
S6.2	S6.2_LiverAgeMBAssocGenes	Ext.Dat.Fig. 6F	Liver – Shared aging and microbiome associated transcripts and their corresponding GO bio-process enrichment results
S6.3	S6.3_BrainAgeMBAssocGenes	Ext.Dat.Fig. 6G	Brain – Shared aging and microbiome associated transcripts and their corresponding GO bio-process enrichment results
S6.4	S6.4_MicrobiomeAgeHostAssocRxns	Fig. 6C	Microbiome – Shared aging and host associated reactions and their corresponding MetaCyc Pathways enrichment results
S6.5	S6.5_Aging_Interactions_Colon	Fig. 6D	Enrichment of aging-regulated reactions in metabolic modules of indicator reactions of colon.
S6.6	S6.6_Aging_Interactions_Liver	Fig. 6D	Same as S6.1 for liver.
S6.7	S6.7_Aging_Interactions_Brain	Fig. 6D	Same as S6.1 for brain.
S6.8	S6.8_Aging_ModuleToSubsystemEnr	Fig. 6E	Subsystem enrichment for aging-regulated metabolic modules
S6.9	S6.9_Brain_Metabolome_Aging	Fig. 6F, G	Aging correlation of brain metabolites across several brain regions.

## Sheet: S1.1_MouseMetadata
Main Mouse Aging Cohort (52 male C57BL/6J/Ukj)												Germ free Mouse Cohort (24 female C57BL/6J)
SampleID	SampleName	Alias	CageID	BirthDate	SacrificeDate	AgeGroup	Weight [g]	ColonLengths [cm]	Metagenome ENA SampleID	Metagenome ShortReads ENA RunID		MouseID	Treatment	Litter	DateOfBirth	RecolonizationDate	SacrificeDate	Cage	SampleID_Colon_RNA	SampleID_Liver_RNA	SampleID_gWAT_RNA	SampleID_Quadriceps_RNA	SampleID_Brain_RNA
2M.N1	S_1176	2_1176	C21664	2016-11-19	2017-02-14	2	26.5	8.4	ERS18444878	ERR12756379		6828	CONVD	A	2020-06-25	2020-09-07	2020-09-21	1	REP1	A01	A02	A03	A04
2M.N2	S_1177	2_1177	C21664	2016-11-19	2017-02-14	2	-	8.5	ERS18444879	ERR12760876		6829	CONVD	A	2020-06-25	2020-09-07	2020-09-21	1	REP2	A05	A06	A07	A08
2M.N3	S_1178	2_1178	C21747	2016-12-10	2017-02-15	2	27.6	9.5	ERS18444880	ERR12760997		6830	CONVD	A	2020-06-25	2020-09-07	2020-09-21	1	REP3	A09	A10	A11	A12
2M.N4	S_1179	2_1179	C21747	2016-12-10	2017-02-15	2	25	8.6	ERS18444881	ERR12760998		6831	CONVD	B	2020-07-01	2020-09-07	2020-09-21	2	REP4	B01	B02	B03	B04
2M.N5	S_1180	2_1180	C21742	2016-12-07	2017-02-15	2	27	10.2	ERS18444882	ERR12761003		6832	CONVD	B	2020-07-01	2020-09-07	2020-09-21	2	REP5	B05	B06	B07	B08
2M.N6	S_1181	2_1181	C21742	2016-12-07	2017-02-15	2	27.5	10.5	ERS18444883	ERR12761342		6833	CONVD	B	2020-07-01	2020-09-07	2020-09-21	2	REP6	B09	B10	B11	B12
2M.N7	S_1182	2_1182	C21667	2016-12-02	2017-02-16	2	28	9.3	ERS18444884	ERR12763745		6834	CONVD	B	2020-07-01	2020-09-07	2020-09-21	2	REP7	C01	C02	C03	C04
2M.N8	S_1183	2_1183	C21667	2016-12-02	2017-02-16	2	27.3	9.7	ERS18444885	ERR12763746		6835	CONVD	B	2020-07-01	2020-09-07	2020-09-21	2	REP8	C05	C06	C07	C08
2M.N9	S_1184	2_1184	C21657	2016-11-23	2017-02-16	2	27.5	9.1	ERS18444886	ERR12763748		6836	GF	C	2020-06-22	NA	2020-09-17	3	REP9	C09	C10	C11	C12
2M.N10	S_1185	2_1185	C21657	2016-11-23	2017-02-16	2	27.8	10.3	ERS18444887	ERR12763751		6837	GF	C	2020-06-22	NA	2020-09-17	3	REP10	D01	D02	D03	D04
9M.N1	S_348	9_348	C19646	2016-03-31	2017-02-14	9	33.6	9.1	ERS18444888	ERR12763840		6838	GF	D	2020-06-26	NA	2020-09-17	4	REP11	D05	D06	D07	D08
9M.N2	S_349	9_349	C19646	2016-03-26	2017-02-14	9	34.6	7.1	ERS18444889	ERR12763847		6839	GF	D	2020-06-26	NA	2020-09-17	4	REP12	D09	D10	D11	D12
9M.N3	S_350	9_350	C19935	2016-05-01	2017-02-15	9	34.9	11.2	ERS18444890	ERR12763848		6840	GF	E	2020-06-25	NA	2020-09-17	5	REP13	E01	E02	E03	E04
9M.N4	S_351	9_351	C19935	2016-05-01	2017-02-15	9	37.8	10.1	ERS18444891	ERR12763849		6841	GF	E	2020-06-25	NA	2020-09-17	5	REP14	E05	E06	E07	E08
9M.N5	S_352	9_352	C19931	2016-04-25	2017-02-15	9	35.4	10.2	ERS18444892	ERR12763850		6842	GF	E	2020-06-25	NA	2020-09-17	5	REP15	E09	E10	E11	E12
9M.N6	S_353	9_353	C19931	2016-04-24	2017-02-15	9	40.7	9.6	ERS18444893	ERR12763852		6843	GF	E	2020-06-25	NA	2020-09-17	5	REP16	F01	F02	F03	F04
9M.N7	S_354	9_354	C19926	2016-04-22	2017-02-16	9	39.7	11.5	ERS18444894	ERR12764098		6844	CONVR	F	2020-06-25	NA	2020-09-17	6	REP17	F05	F07	F08	F09
9M.N8	S_355	9_355	C19926	2016-04-22	2017-02-16	9	40.1	11.3	ERS18444895	ERR12764100		6845	CONVR	F	2020-06-25	NA	2020-09-17	6	REP18	F10	F11	F12	G01
9M.N9	S_356	9_356	C19816	2016-04-13	2017-02-16	9	34.2	9.5	ERS18444896	ERR12765093		6846	CONVR	F	2020-06-25	NA	2020-09-17	6	REP19	G02	G03	G04	G05
9M.N10	S_357	9_357	C19816	2016-04-13	2017-02-16	9	37.6	11	ERS18444897	ERR12765888		6847	CONVR	F	2020-06-25	NA	2020-09-17	6	REP20	G06	G07	G08	G09
15M.N1	S_243	15_243	C18210	2015-10-31	2017-02-14	15	37.6	9.8	ERS18444898	ERR12765889		6848	CONVR	G	2020-07-01	NA	2020-09-17	7	REP21	G10	G11	G12	H01
15M.N2	S_244	15_244	C18210	2015-11-02	2017-02-14	15	-	9.3	ERS18444899	ERR12765895		6849	CONVR	G	2020-07-01	NA	2020-09-17	7	REP22	H02	H03	H04	H05
15M.N3	S_245	15_245	C17976	2015-10-11	2017-02-15	15	39.7	9.4	ERS18444900	ERR12765900		6850	CONVR	G	2020-07-01	NA	2020-09-17	7	REP23	H06	H07	H08	H09
15M.N4	S_246	15_246	C17976	2015-10-11	2017-02-15	15	39.1	10.2	ERS18444901	ERR12765940		6851	CONVR	G	2020-07-01	NA	2020-09-17	7	REP24	H10	H11	H09	H12
15M.N5	S_247	15_247	C17860	2015-09-20	2017-02-15	15	41.2	10.1	ERS18444902	ERR12765948
15M.N6	S_248	15_248	C17860	2015-09-20	2017-02-15	15	43.9	11.2	ERS18444903	ERR12766013
15M.N7	S_249	15_249	C18053	2015-10-18	2017-02-16	15	39.2	11.6	ERS18444904	ERR12766033
15M.N8	S_250	15_250	C18053	2015-10-18	2017-02-16	15	39.5	11.9	ERS18444905	ERR12766056
15M.N9	S_251	15_251	C20528	2015-10-16	2017-02-16	15	37.1	11.5	ERS18444906	ERR12766360
15M.N10	S_252	15_252	C20528	2015-10-12	2017-02-16	15	40.7	11.5	ERS18444907	ERR12766379
24M.N1	S_1112	24_1112	C16048	2015-01-23	2017-02-14	24	37.4	9.2	ERS18444908	ERR12766415
24M.N2	S_1113	24_1113	C16048	2015-01-23	2017-02-14	24	31.4	9.8	ERS18444909	ERR12766425
24M.N3	S_1114	24_1114	C16043	2015-01-22	2017-02-15	24	33.9	8.8	ERS18444910	ERR12766515
24M.N4	S_1115	24_1115	C16043	2015-01-22	2017-02-15	24	34.2	10.9	ERS18444911	ERR12766569
24M.N5	S_1116	24_1116	C15957	2015-01-15	2017-02-15	24	30.5	11.4	ERS18444912	ERR12766595
24M.N6	S_1117	24_1117	C15957	2015-01-15	2017-02-15	24	33.1	9.2	ERS18444913	ERR12766618
24M.N7	S_1118	24_1118	C15855	2015-01-04	2017-02-16	24	35	9.7	ERS18444914	ERR12766622
24M.N8	S_1119	24_1119	C15855	2015-01-02	2017-02-16	24	29	9.7	ERS18444915	ERR12766624
24M.N9	S_1120	24_1120	C15799	2014-12-26	2017-02-16	24	31.4	9.7	ERS18444916	ERR12766628
24M.N10	S_1121	24_1121	C15799	2014-12-26	2017-02-16	24	32	10.4	ERS18444917	ERR12766632
30M.N1	S_83	30_83	C15318	2014-10-09	2017-02-14	30	34.1	-	ERS18444918	ERR12766637
30M.N2	S_84	30_84	C15251	2014-10-05	2017-02-14	30	30.4	9.8	ERS18444919	ERR12766643
30M.N3	S_85	30_85	C15251	2014-10-05	2017-02-14	30	35.4	8.8	ERS18444920	ERR12766982
30M.N4	S_86	30_86	C15122	2014-09-20	2017-02-15	30	35.6	11.1	ERS18444921	ERR12766990
30M.N5	S_87	30_87	C15072	2014-09-08	2017-02-15	30	30.6	9.7	ERS18444922	ERR12766996
30M.N6	S_88	30_88	C15072	2014-09-08	2017-02-15	30	33	-	ERS18444923	ERR12767001
30M.N7	S_89	30_89	C14995	2014-08-28	2017-02-16	30	35.9	11.2	ERS18444924	ERR12767006
30M.N8	S_90	30_90	C14889	2014-08-22	2017-02-16	30	28.2	10.6	ERS18444925	ERR12767011
30M.N9	S_91	30_91	C15075	2014-09-06	2017-02-16	30	34.3	9.8	ERS18444926	ERR12767017
30M.N10	S_92	30_92	C14805	2014-07-26	2017-02-16	30	33	10.5	ERS18444927	ERR12767024
30M.N11	S_93	30_93	C14721	2014-07-18	2017-02-16	30	27.9	11.2	ERS18444928	ERR12767030
30M.N12	S_94	30_94	C14587	2014-07-11	2017-02-16	30	31.3	9.8	ERS18444929	ERR12767034

## Sheet: S1.2_MAGMetadata
PhyloRank	MAG Name	ENA SampleName	ENA AccessionID	Metabolic Model Name	Draft Quality	Phylum	Class	Order	Family	Genus	Species	GTDB-Tk Closest Reference ID	23S rRNA	16S rRNA	5S rRNA	# tRNAs	Completeness [%]	Contamination [%]	GC-content [%]	Size [Mbp]	# Predicted Genes	# Contigs	# Reactions	# Metabolites	# Gaps	ANI	Cohort Abundance
181	GCA_Lachnospiraceae_01	BA_Lachnospiraceae_01	ERS18592478	metabat.199	MQ	Bacillota_A	Clostridia	Lachnospirales	Lachnospiraceae	An181	An181 sp910585545	GCA_910585545.1	no	no	no	19	95.3216	7.01754	40.5778	2.79574	2529	32	1626	1471	165	97.44	120.721
180	GCA_Lachnospiraceae_02	BA_Lachnospiraceae_02	ERS18592479	metabat.194	MQ	Bacillota_A	Clostridia	Lachnospirales	Lachnospiraceae	MD308	MD308 sp910586965	GCA_910586965.1	yes	yes	no	15	93.7707	1.46199	45.6195	3.68376	3490	45	1628	1443	145	99.38	60.2717
179	GCA_Sporofaciens_01	BA_Sporofaciens_01	ERS18592480	metabat.87_sub	MQ	Bacillota_A	Clostridia	Lachnospirales	Lachnospiraceae	Sporofaciens	Sporofaciens sp910574715	GCA_910574715.1	no	no	no	16	88.5524	2.82651	47.4213	3.50893	3336	168	1665	1475	166	98.87	42.8983
178	GCA_Sporofaciens_02	BA_Sporofaciens_02	ERS18592481	concoct.226	MQ	Bacillota_A	Clostridia	Lachnospirales	Lachnospiraceae	Sporofaciens	Sporofaciens sp009774295	GCA_910574285.1	yes	no	no	20	97.7329	5.11696	44.5171	5.08661	5030	455	1786	1590	173	98.83	65.7499
177	GCA_Lachnospiraceae_03	BA_Lachnospiraceae_03	ERS18592482	concoct.310	MQ	Bacillota_A	Clostridia	Lachnospirales	Lachnospiraceae	CAG-56	CAG-56 sp004793585	GCA_004793585.1	no	no	no	12	81.4873	0.791139	46.0745	2.37506	2075	170	1456	1309	286	99.03	51.3175
176	GCA_Choladocola_01	BA_Choladocola_01	ERS18592483	metabat.250	MQ	Bacillota_A	Clostridia	Lachnospirales	Lachnospiraceae	Choladocola	Choladocola sp910574965	GCA_910574965.1	no	no	no	14	95.4905	1.89873	48.3418	3.21475	2950	104	1581	1407	170	98.73	54.9762
175	GCA_Choladocola_02	BA_Choladocola_02	ERS18592484	metabat.213_sub	MQ	Bacillota_A	Clostridia	Lachnospirales	Lachnospiraceae	Choladocola	Choladocola sp009774145	GCA_009774145.1	no	no	no	18	94.2642	1.89873	48.8409	4.01406	3790	184	1667	1455	174	98.88	109.263
174	GCA_Merdisoma_01	BA_Merdisoma_01	ERS18592485	concoct.212_sub	MQ	Bacillota_A	Clostridia	Lachnospirales	Lachnospiraceae	Merdisoma	Merdisoma sp009917555	GCA_009917555.1	yes	yes	no	15	97.0224	0.850475	47.4903	4.03271	3845	179	1598	1425	139	99.07	52.2493
173	GCA_Lachnospiraceae_04	BA_Lachnospiraceae_04	ERS18592486	concoct.206_sub	MQ	Bacillota_A	Clostridia	Lachnospirales	Lachnospiraceae	14-2	14-2 sp910577785	GCA_910577785.1	no	no	no	19	96.9592	7.84736	48.0624	4.35322	3778	312	1736	1569	201	99.02	61.6735
172	GCA_Lachnospiraceae_05	BA_Lachnospiraceae_05	ERS18592487	metabat.297	MQ	Bacillota_A	Clostridia	Lachnospirales	Lachnospiraceae	COE1		GCA_002492295.1	no	no	no	19	97.5693	3.64532	46.0045	4.14302	3819	53	1632	1468	168	83.19	131.401
171	GCA_Lachnospiraceae_06	BA_Lachnospiraceae_06	ERS18592488	concoct.280_sub	MQ	Bacillota_A	Clostridia	Lachnospirales	Lachnospiraceae	COE1	COE1 sp003513705	GCA_910583965.1	yes	no	no	19	98.1609	3.73563	38.4838	4.69456	4283	164	1704	1510	211	99.14	242.329
170	GCA_Lachnospiraceae_07	BA_Lachnospiraceae_07	ERS18592489	metabat.47	MQ	Bacillota_A	Clostridia	Lachnospirales	Lachnospiraceae	COE1	COE1 sp002490665	GCA_002490665.1	no	yes	no	20	96.59	2.29885	46.4416	4.30453	3769	98	1615	1422	209	95.71	347.366
169	GCA_Lachnospiraceae_08	BA_Lachnospiraceae_08	ERS18592490	metabat.391_sub	MQ	Bacillota_A	Clostridia	Lachnospirales	Lachnospiraceae	COE1	COE1 sp009774345	GCA_009774345.1	no	no	no	16	93.3125	4.12748	46.1372	4.50613	4175	235	1535	1376	225	98.74	101.913
168	GCA_Lachnospiraceae_09	BA_Lachnospiraceae_09	ERS18592491	metabat.157_sub	MQ	Bacillota_A	Clostridia	Lachnospirales	Lachnospiraceae	COE1	COE1 sp910585765	GCA_910585765.1	no	no	no	14	87.8296	3.21163	50.6971	4.02092	3558	86	1572	1453	213	99.55	70.044
167	GCA_Lachnospiraceae_10	BA_Lachnospiraceae_10	ERS18592492	concoct.271_sub	MQ	Bacillota_A	Clostridia	Lachnospirales	Lachnospiraceae	COE1	COE1 sp009774245	GCA_009774245.1	no	yes	no	20	98.1271	9.51062	46.1013	6.68058	6572	237	1595	1446	157	99.25	145.893
166	GCA_Lachnospiraceae_11	BA_Lachnospiraceae_11	ERS18592493	concoct.173_sub	MQ	Bacillota_A	Clostridia	Lachnospirales	Lachnospiraceae	COE1	COE1 sp009774395	GCA_009774395.1	no	no	no	16	96.6899	5.31609	38.6088	5.57512	4932	500	1582	1400	233	98.5	66.0548
165	GCA_Lachnospiraceae_12	BA_Lachnospiraceae_12	ERS18592494	metabat.61	MQ	Bacillota_A	Clostridia	Lachnospirales	Lachnospiraceae	1XD8-76	1XD8-76 sp003611955	GCA_003611955.1	no	yes	no	16	98.8506	4.29666	49.5981	3.60223	3382	67	1769	1537	144	95.43	57.123
164	GCA_Lachnospiraceae_13	BA_Lachnospiraceae_13	ERS18592495	metabat.19	MQ	Bacillota_A	Clostridia	Lachnospirales	Lachnospiraceae	1XD8-76	1XD8-76 sp910578085	GCA_910578085.1	no	yes	no	16	98.5769	3.60153	47.1611	3.81086	3503	102	1725	1493	258	99.15	55.6116
163	GCA_Acetatifactor_01	BA_Acetatifactor_01	ERS18592496	metabat.366	MQ	Bacillota_A	Clostridia	Lachnospirales	Lachnospiraceae	Acetatifactor	Acetatifactor sp910586485	GCA_910586485.1	no	no	no	18	98.913	3.47826	48.4989	4.0649	3710	36	1606	1445	153	99.21	70.7257
162	GCA_Acetatifactor_02	BA_Acetatifactor_02	ERS18592497	metabat.269	MQ	Bacillota_A	Clostridia	Lachnospirales	Lachnospiraceae	Acetatifactor	Acetatifactor sp910585805	GCA_910585805.1	no	no	no	20	95.5225	1.91571	50.2817	4.42582	3848	212	1582	1416	208	98.88	46.4752
161	GCA_Acetatifactor_03	BA_Acetatifactor_03	ERS18592498	metabat.217	MQ	Bacillota_A	Clostridia	Lachnospirales	Lachnospiraceae	Acetatifactor		GCA_003612485.1	yes	no	no	19	89.3156	2.77778	51.0701	3.67235	3202	71	1654	1496	216	80.91	60.3137
160	GCA_Lachnospiraceae_14	BA_Lachnospiraceae_14	ERS18592499	concoct.238	MQ	Bacillota_A	Clostridia	Lachnospirales	Lachnospiraceae	CAG-510	CAG-510 sp003979355	GCA_013316825.1	yes	no	no	16	98.2759	1.91571	46.5435	3.16478	2888	45	1513	1344	174	99.54	58.9593
159	GCA_Lachnospiraceae_15	BA_Lachnospiraceae_15	ERS18592500	metabat.222	MQ	Bacillota_A	Clostridia	Lachnospirales	Lachnospiraceae	CAG-95	CAG-95 sp009917455	GCA_009917455.1	yes	yes	no	15	96.7816	2.39464	47.439	4.00544	3706	171	1680	1487	199	98.98	45.099
158	GCA_Lachnospiraceae_16	BA_Lachnospiraceae_16	ERS18592501	metabat.1	MQ	Bacillota_A	Clostridia	Lachnospirales	Lachnospiraceae	CAG-95	CAG-95 sp000403495	GCA_000403495.2	yes	yes	no	16	88.5057	1.14943	40.2655	3.50144	3233	56	1680	1480	198	98.69	55.5063
157	GCA_Lachnospiraceae_17	BA_Lachnospiraceae_17	ERS18592502	concoct.287_sub	MQ	Bacillota_A	Clostridia	Lachnospirales	Lachnospiraceae	CAG-95	CAG-95 sp910579425	GCA_910579425.1	yes	no	no	17	95.977	4.74051	46.7125	5.481	5222	420	1690	1521	140	98.59	83.7758
156	GCA_Lachnospiraceae_18	BA_Lachnospiraceae_18	ERS18592503	metabat.361	MQ	Bacillota_A	Clostridia	Lachnospirales	Lachnospiraceae	CAG-95	CAG-95 sp910586025	GCA_910586025.1	yes	yes	no	19	97.4927	4.88506	49.0015	4.71276	4182	119	1638	1415	204	99.27	94.9574
155	GCA_Lachnospiraceae_19	BA_Lachnospiraceae_19	ERS18592504	concoct.245_sub	MQ	Bacillota_A	Clostridia	Lachnospirales	Lachnospiraceae	CAG-95	CAG-95 sp910579685	GCA_910579685.1	yes	no	no	18	95.7685	1.73285	49.1173	4.25188	3949	272	1636	1445	200	99.22	65.6748
154	GCA_Lachnospiraceae_20	BA_Lachnospiraceae_20	ERS18592505	concoct.247	MQ	Bacillota_A	Clostridia	Lachnospirales	Lachnospiraceae	UBA3282	UBA3282 sp910578475	GCA_910578475.1	yes	yes	no	21	96.6092	1.97386	45.809	3.668	3310	156	1587	1421	147	99.34	45.9714
153	GCA_Lachnospiraceae_21	BA_Lachnospiraceae_21	ERS18592506	metabat.352	MQ	Bacillota_A	Clostridia	Lachnospirales	Lachnospiraceae	UBA3282	UBA3282 sp003612405	GCA_003612405.1	no	yes	no	20	95.4023	2.87356	45.5419	3.80408	3664	34	1586	1439	134	99.49	99.8895
152	GCA_Lachnospiraceae_22	BA_Lachnospiraceae_22	ERS18592507	metabat.388_sub	MQ	Bacillota_A	Clostridia	Lachnospirales	Lachnospiraceae	UBA3282	UBA3282 sp009774655	GCA_009774655.1	yes	no	no	15	91.3793	2.87356	50.1025	3.9125	3467	195	1615	1442	146	98.12	143.55
151	GCA_Lachnospiraceae_23	BA_Lachnospiraceae_23	ERS18592508	metabat.317_sub	MQ	Bacillota_A	Clostridia	Lachnospirales	Lachnospiraceae	UBA3282	UBA3282 sp910588215	GCA_910588215.1	no	no	no	15	93.8799	4.9569	47.6198	4.13288	3665	176	1711	1489	197	98.05	57.3615
150	GCA_Lachnospiraceae_24	BA_Lachnospiraceae_24	ERS18592509	concoct.155	MQ	Bacillota_A	Clostridia	Lachnospirales	Lachnospiraceae	UBA3282	UBA3282 sp009774575	GCA_910578345.1	no	no	no	17	97.9304	4.88506	47.0494	4.12435	3785	122	1719	1480	201	99.25	49.8499
149	GCA_Kineothrix_01	BA_Kineothrix_01	ERS18592510	metabat.282	MQ	Bacillota_A	Clostridia	Lachnospirales	Lachnospiraceae	Kineothrix	Kineothrix sp000403275	GCA_000403275.2	no	yes	no	14	86.5996	1.00761	45.4241	3.08657	2932	202	1515	1340	206	98.38	52.3419
148	GCA_Kineothrix_02	BA_Kineothrix_02	ERS18592511	concoct.109	MQ	Bacillota_A	Clostridia	Lachnospirales	Lachnospiraceae	Kineothrix	Kineothrix sp011958945	GCA_011958945.1	yes	no	no	17	96.1925	9.77011	44.3013	4.64671	4297	338	1747	1565	139	98.12	45.3874
147	GCA_Lachnospiraceae_25	BA_Lachnospiraceae_25	ERS18592512	metabat.228_sub	MQ	Bacillota_A	Clostridia	Lachnospirales	Lachnospiraceae	UMGS1370	UMGS1370 sp910577645	GCA_910577645.1	no	yes	no	18	93.6709	1.26582	45.9838	3.45431	3239	99	1605	1463	143	99.14	42.2942
146	GCA_Lachnospiraceae_26	BA_Lachnospiraceae_26	ERS18592513	concoct.74	MQ	Bacillota_A	Clostridia	Lachnospirales	Lachnospiraceae	UBA3402	UBA3402 sp021769025	GCA_021769025.1	no	yes	no	19	97.2376	0.672468	46.1574	4.60133	4176	159	1774	1553	140	99.81	62.4139
145	GCA_Ventrimonas_01	BA_Ventrimonas_01	ERS18592514	metabat.163_sub	MQ	Bacillota_A	Clostridia	Lachnospirales	Lachnospiraceae	Ventrimonas	Ventrimonas sp910577655	GCA_910577655.1	yes	yes	no	21	97.3497	1.36472	50.9192	4.95521	4214	151	1796	1594	131	98.81	66.1482
144	GCA_Ventrimonas_02	BA_Ventrimonas_02	ERS18592515	concoct.246_sub	MQ	Bacillota_A	Clostridia	Lachnospirales	Lachnospiraceae	Ventrimonas	Ventrimonas sp022799175	GCA_022799175.1	no	no	no	19	98.5232	5.6962	44.4393	3.85806	3522	132	1686	1485	137	99.65	108.682
143	GCA_Lachnospira_01	BA_Lachnospira_01	ERS18592516	concoct.215	HQ	Bacillota_A	Clostridia	Lachnospirales	Lachnospiraceae	Lachnospira	Lachnospira sp910587485	GCA_910587485.1	yes	yes	yes	20	98.6577	0.134228	32.859	3.40131	3272	93	1500	1352	230	98.76	60.5704
142	GCA_Lachnospiraceae_27	BA_Lachnospiraceae_27	ERS18592517	metabat.218	MQ	Bacillota_A	Clostridia	Lachnospirales	Lachnospiraceae	CAG-303	CAG-303 sp910577835	GCA_910577835.1	no	yes	no	20	97.8903	4.64135	36.8002	3.88487	3537	43	1589	1413	228	98.97	61.806
141	GCA_Lachnospiraceae_28	BA_Lachnospiraceae_28	ERS18592518	metabat.30_sub	MQ	Bacillota_A	Clostridia	Lachnospirales	Lachnospiraceae	RGIG4057	RGIG4057 sp910577165	GCA_910577165.1	no	yes	yes	18	92.5361	2.34899	43.6659	3.89719	3533	30	1586	1426	220	99.65	1018.09
140	GCA_Lachnospiraceae_29	BA_Lachnospiraceae_29	ERS18592519	metabat.139	MQ	Bacillota_A	Clostridia	Lachnospirales	Lachnospiraceae	MGBC100174	MGBC100174 sp910576895	GCA_910576895.1	no	yes	no	19	98.6577	3.02013	32.5504	3.98497	3600	43	1629	1433	219	97.05	404.652
139	GCA_Eubacterium_01	BA_Eubacterium_01	ERS18592520	concoct.27_sub	MQ	Bacillota_A	Clostridia	Lachnospirales	Lachnospiraceae	Eubacterium_F	Eubacterium_F sp910589595	GCA_910589595.1	yes	yes	no	20	93.5123	2.68456	43.3376	3.43302	3250	129	1576	1466	211	99.18	48.8949
138	GCA_Butyribacter_01	BA_Butyribacter_01	ERS18592521	metabat.44_sub	MQ	Bacillota_A	Clostridia	Lachnospirales	Lachnospiraceae	Butyribacter	Butyribacter sp910586605	GCA_910586605.1	no	no	no	15	97.3154	0.671141	40.9812	3.50157	3178	190	1627	1468	208	99.33	39.0546
137	GCA_Butyribacter_02	BA_Butyribacter_02	ERS18592522	concoct.93	MQ	Bacillota_A	Clostridia	Lachnospirales	Lachnospiraceae	Butyribacter	Butyribacter sp009774235	GCA_009774235.1	yes	yes	no	18	97.9866	5.85723	36.9978	5.08373	4532	57	1601	1437	208	98.63	375.148
136	GCA_Butyribacter_03	BA_Butyribacter_03	ERS18592523	metabat.152	MQ	Bacillota_A	Clostridia	Lachnospirales	Lachnospiraceae	Butyribacter	Butyribacter sp910588655	GCA_910588655.1	yes	yes	no	13	95.2703	0.675676	36.8683	4.2694	3969	91	1502	1346	221	98.81	152.883
135	GCA_Butyribacter_04	BA_Butyribacter_04	ERS18592524	concoct.150	MQ	Bacillota_A	Clostridia	Lachnospirales	Lachnospiraceae	Butyribacter	Butyribacter sp910586555	GCA_910586555.1	yes	no	no	16	97.973	2.72382	35.7997	3.87288	3373	44	1537	1403	216	99.7	203.44
134	GCA_Lachnospiraceae_30	BA_Lachnospiraceae_30	ERS18592525	metabat.137	HQ	Bacillota_A	Clostridia	Lachnospirales	Lachnospiraceae	CAG-590	CAG-590 sp910585605	GCA_910585605.1	yes	yes	yes	20	99.3289	0	39.1245	3.47518	3186	60	1643	1461	226	99.06	59.0725
133	GCA_Wujia_01	BA_Wujia_01	ERS18592526	concoct.169	HQ	Bacillota_A	Clostridia	Lachnospirales	Lachnospiraceae	Wujia	Wujia sp002493625	GCA_002493625.1	yes	yes	yes	21	98.6577	0.671141	40.53	2.9801	2790	28	1560	1384	222	96.18	39.9655
132	GCA_Anaerotignum_01	BA_Anaerotignum_01	ERS18592527	concoct.38_sub	MQ	Bacillota_A	Clostridia	Lachnospirales	Anaerotignaceae	Anaerotignum	Anaerotignum sp910576545	GCA_910576545.1	yes	no	yes	21	95.9732	1.51007	48.237	2.98827	3018	145	1405	1234	150	98.29	51.8156
131	GCA_Acutalibacter_01	BA_Acutalibacter_01	ERS18592528	metabat.39	MQ	Bacillota_A	Clostridia	Oscillospirales	Acutalibacteraceae	Acutalibacter	Acutalibacter sp910589395	GCA_910589395.1	no	no	yes	19	98.6577	0.33557	52.9317	3.0438	2660	24	1395	1255	254	99.37	110.209
130	GCA_Ruminiclostridium_01	BA_Ruminiclostridium_01	ERS18592529	metabat.226	MQ	Bacillota_A	Clostridia	Oscillospirales	Ruminococcaceae	Ruminiclostridium_E	Ruminiclostridium_E sp910585505	GCA_910585505.1	no	yes	yes	20	95.4139	0.671141	43.5346	3.04485	2797	89	1445	1326	252	99.04	44.3605
129	GCA_Enterenecus_01	BA_Enterenecus_01	ERS18592530	concoct.202_sub	MQ	Bacillota_A	Clostridia	Oscillospirales	Oscillospiraceae	Enterenecus	Enterenecus sp910588105	GCA_910588105.1	no	yes	no	19	92.5336	1.83166	57.8459	3.93601	4033	253	1435	1301	186	97.42	164.08
128	GCA_Oscillospiraceae_01	BA_Oscillospiraceae_01	ERS18592531	concoct.151	MQ	Bacillota_A	Clostridia	Oscillospirales	Oscillospiraceae	MGBC124762	MGBC124762 sp910579775	GCA_910579775.1	no	no	yes	19	97.3154	1.34228	59.9262	2.09335	1800	45	1293	1159	221	99.35	102.252
127	GCA_Pelethomonas_01	BA_Pelethomonas_01	ERS18592532	metabat.215	MQ	Bacillota_A	Clostridia	Oscillospirales	Oscillospiraceae	Pelethomonas	Pelethomonas sp910578505	GCA_910578505.1	no	no	no	13	96.0151	1.34228	59.7735	3.4628	3371	177	1479	1306	163	99.13	101.083
126	GCA_Pelethomonas_02	BA_Pelethomonas_02	ERS18592533	concoct.135_sub	MQ	Bacillota_A	Clostridia	Oscillospirales	Oscillospiraceae	Pelethomonas	Pelethomonas sp022800665	GCA_022800665.1	no	no	yes	16	96.854	1.02768	56.6741	4.00416	3850	226	1556	1410	173	98.98	84.2137
125	GCA_Pelethomonas_03	BA_Pelethomonas_03	ERS18592534	concoct.132	MQ	Bacillota_A	Clostridia	Oscillospirales	Oscillospiraceae	Pelethomonas	Pelethomonas sp910587785	GCA_910587785.1	no	no	yes	21	93.7347	5.36913	59.227	4.29132	4465	554	1371	1191	258	97.85	70.6737
124	GCA_Butyricicoccus_01	BA_Butyricicoccus_01	ERS18592535	concoct.23_sub	MQ	Bacillota_A	Clostridia	Oscillospirales	Butyricicoccaceae	Butyricicoccus		GCA_910584935.1	yes	no	yes	21	89.6258	4.35822	46.5735	3.98093	4282	452	1475	1331	219	93.34	35.6167
123	GCA_Butyricicoccaceae_01	BA_Butyricicoccaceae_01	ERS18592536	concoct.119	HQ	Bacillota_A	Clostridia	Oscillospirales	Butyricicoccaceae	QXXE01	QXXE01 sp910586575	GCA_910586575.1	yes	yes	yes	19	97.8747	1.34228	54.8416	4.41052	4342	251	1568	1389	138	98.86	87.9192
122	GCA_Clostridia_01	BA_Clostridia_01	ERS18592537	metabat.184	MQ	Bacillota_A	Clostridia	TANB77	CAG-508	RGIG8482	RGIG8482 sp022799315	GCA_022799315.1	yes	yes	yes	22	81.7016	1.566	28.3439	1.71199	1726	27	1027	1023	341	98.84	64.9957
121	GCA_Gallimonas_01	BA_Gallimonas_01	ERS18592538	metabat.374	MQ	Bacillota_A	Clostridia	Christensenellales	Borkfalkiaceae	Gallimonas	Gallimonas sp910586985	GCA_910586985.1	no	yes	yes	21	94.3548	0.832466	47.1186	1.84957	1652	33	1167	1047	275	99.11	46.7586
120	GCA_Gallimonas_02	BA_Gallimonas_02	ERS18592539	concoct.223	MQ	Bacillota_A	Clostridia	Christensenellales	Borkfalkiaceae	Gallimonas	Gallimonas sp910585235	GCA_910585235.1	yes	no	yes	20	93.5484	4.03226	50.535	1.89581	1671	12	1057	949	335	97.66	106.326
119	GCA_Coproplasma_01	BA_Coproplasma_01	ERS18592540	metabat.280	MQ	Bacillota_A	Clostridia	Christensenellales	Borkfalkiaceae	Coproplasma	Coproplasma sp910586035	GCA_910586035.1	no	yes	no	15	91.7339	2.20257	47.9743	1.70986	1559	94	1192	1071	338	97.97	69.0127
118	GCA_Coproplasma_02	BA_Coproplasma_02	ERS18592541	metabat.390_sub	MQ	Bacillota_A	Clostridia	Christensenellales	Borkfalkiaceae	Coproplasma	Coproplasma sp910587825	GCA_910587825.1	no	no	no	14	89.5161	2.4974	45.2483	1.63902	1457	66	1120	1021	282	98.52	115.147
117	GCA_Coproplasma_03	BA_Coproplasma_03	ERS18592542	concoct.237	MQ	Bacillota_A	Clostridia	Christensenellales	Borkfalkiaceae	Coproplasma	Coproplasma sp910587365	GCA_910587365.1	yes	no	yes	17	91.9355	0.884495	43.6028	1.94157	1737	47	1202	1093	278	98.72	53.6263
116	GCA_Coproplasma_04	BA_Coproplasma_04	ERS18592543	metabat.99	MQ	Bacillota_A	Clostridia	Christensenellales	Borkfalkiaceae	Coproplasma	Coproplasma sp910588685	GCA_910588685.1	no	no	yes	18	94.7581	0.47654	44.838	1.82967	1666	34	1119	1048	276	98.17	68.2067
115	GCA_Coproplasma_05	BA_Coproplasma_05	ERS18592544	concoct.297	MQ	Bacillota_A	Clostridia	Christensenellales	Borkfalkiaceae	Coproplasma	Coproplasma sp910586065	GCA_910586065.1	no	no	yes	19	94.8925	4.12548	44.5523	1.98431	1832	68	1109	983	293	98.64	50.4248
114	GCA_Coproplasma_06	BA_Coproplasma_06	ERS18592545	concoct.207_sub	MQ	Bacillota_A	Clostridia	Christensenellales	Borkfalkiaceae	Coproplasma	Coproplasma sp910587625	GCA_910587625.1	no	no	yes	16	95.9677	1.15505	43.9576	1.5158	1360	45	1113	1032	272	99.07	50.8462
113	UNK_Christensenellales_01	BA_Christensenellales_01	ERS18592546	concoct.234	MQ	Bacillota_A	Clostridia	Christensenellales	UBA1242				yes	yes	yes	17	82.0976	0.806452	29.942	1.27133	1154	58	748	736	386	< 75	44.1579
112	GCA_Anaerocaecibacter_01	BA_Anaerocaecibacter_01	ERS18592547	metabat.31	HQ	Bacillota_A	Clostridia	Christensenellales	Pumilibacteraceae	Anaerocaecibacter	Anaerocaecibacter sp910577435	GCA_910577435.1	yes	yes	yes	22	95.9417	0	50.4442	1.84778	1562	14	1219	1122	328	99.41	70.2264
111	GCA_Anaerocaecibacter_02	BA_Anaerocaecibacter_02	ERS18592548	metabat.268	MQ	Bacillota_A	Clostridia	Christensenellales	Pumilibacteraceae	Anaerocaecibacter	Anaerocaecibacter sp910587805	GCA_910587805.1	yes	no	yes	20	95.1049	1.3986	50.4674	2.03328	1660	12	1155	1056	292	98.26	98.1543
110	GCA_Pumilibacteraceae_01	BA_Pumilibacteraceae_01	ERS18592549	concoct.57	HQ	Bacillota_A	Clostridia	Christensenellales	Pumilibacteraceae	MGBC157735	MGBC157735 sp910588155	GCA_910588155.1	yes	yes	yes	22	96.371	0.806452	48.0635	1.90716	1702	81	1146	1073	259	98.91	48.0361
109	GCA_Fimimonas_01	BA_Fimimonas_01	ERS18592550	concoct.201	MQ	Bacillota_A	Clostridia	Christensenellales	CAG-314	Fimimonas		GCA_910587795.1	no	no	yes	22	81.9911	0.0209732	41.5802	1.81266	1516	13	1068	945	332	78.76	87.0155
108	GCA_Fimimonas_02	BA_Fimimonas_02	ERS18592551	concoct.178_sub	MQ	Bacillota_A	Clostridia	Christensenellales	CAG-314	Fimimonas		GCA_910586905.1	yes	yes	yes	22	82.4944	0	40.5786	1.76347	1565	25	927	830	278	78.03	140.242
107	GCA_Christensenellales_02	BA_Christensenellales_02	ERS18592552	metabat.363	MQ	Bacillota_A	Clostridia	Christensenellales	UBA3700	RACS-045	RACS-045 sp013316135	GCA_013316135.1	no	yes	yes	22	93.5123	0.223714	40.6758	2.00012	1735	20	1440	1262	317	99.14	136.889
106	GCA_Christensenellales_03	BA_Christensenellales_03	ERS18592553	concoct.133	MQ	Bacillota_A	Clostridia	Christensenellales	UBA3700	MGBC120929	MGBC120929 sp910583735	GCA_910583735.1	no	yes	yes	22	95.5645	0.0260146	48.5251	1.876	1542	118	1174	1066	275	97.96	81.6434
105	GCA_Christensenellales_04	BA_Christensenellales_04	ERS18592554	concoct.236	MQ	Bacillota_A	Clostridia	Christensenellales	UBA3700	MGBC100798	MGBC100798 sp910588545	GCA_910588545.1	no	no	no	12	97.1774	0.806452	34.5435	1.70826	1503	68	1310	1192	347	98.69	48.0558
104	GCA_Christensenellales_05	BA_Christensenellales_05	ERS18592555	concoct.154_sub	MQ	Bacillota_A	Clostridia	Christensenellales	UBA3700	MGBC100798	MGBC100798 sp910584975	GCA_910584975.1	no	no	no	22	94.7581	0	33.358	1.74978	1498	39	1281	1163	348	98.29	151.199
103	GCA_Christensenellales_06	BA_Christensenellales_06	ERS18592556	concoct.108	MQ	Bacillota_A	Clostridia	Christensenellales	UBA3700	MGBC161649	MGBC161649 sp910587685	GCA_910587685.1	yes	no	no	22	96.7742	0	43.6173	1.86551	1526	24	1301	1167	343	98.77	138.428
102	GCA_Christensenellales_07	BA_Christensenellales_07	ERS18592557	concoct.0	MQ	Bacillota_A	Clostridia	Christensenellales	CAG-917	CAG-475	CAG-475 sp910577815	GCA_910577815.1	no	yes	yes	22	90.8277	1.64989	45.5576	1.79084	1534	79	1113	1035	330	98.32	54.6213
101	GCA_Avidehalobacter_01	BA_Avidehalobacter_01	ERS18592558	metabat.123	MQ	Bacillota_B	Dehalobacteriia	UBA4068	UBA5755	Avidehalobacter	Avidehalobacter sp022797295	GCA_022797295.1	no	no	no	20	85.0255	0.595238	49.7546	2.03394	2024	50	1220	1178	235	98.68	65.3326
100	GCA_Lactobacillus_johnsonii_01	BA_Lactobacillus_johnsonii_01	ERS18592559	metabat.64_sub	MQ	Bacillota	Bacilli	Lactobacillales	Lactobacillaceae	Lactobacillus	Lactobacillus johnsonii	GCA_910589675.1	no	yes	no	14	87.2095	8.441	34.4856	1.84191	1882	169	1354	1202	294	95.14	69.2525
99	GCF_Lactobacillus_intestinalis_01	BA_Lactobacillus_intestinalis_01	ERS18592560	concoct.265	MQ	Bacillota	Bacilli	Lactobacillales	Lactobacillaceae	Lactobacillus	Lactobacillus intestinalis	GCF_024397795.1	no	yes	no	21	98.9448	0	35.4895	2.00484	1891	29	1484	1325	210	96.43	54.6983
98	GCF_Enterococcus_gallinarum_01	BA_Enterococcus_gallinarum_01	ERS18592561	maxbin.562_sub	MQ	Bacillota	Bacilli	Lactobacillales	Enterococcaceae	Enterococcus_D	Enterococcus_D gallinarum	GCF_001544275.1	no	no	no	17	85.5232	5.78261	40.3558	3.8897	3832	274	1742	1506	124	97.45	62.717
97	GCF_Ligilactobacillus_murinus_01	BA_Ligilactobacillus_murinus_01	ERS18592562	concoct.123	MQ	Bacillota	Bacilli	Lactobacillales	Lactobacillaceae	Ligilactobacillus	Ligilactobacillus murinus	GCF_001591685.1	yes	yes	no	21	99.4764	0	39.9747	2.19255	2153	142	1590	1361	127	96.83	66.1574
96	GCA_Bacilli_01	BA_Bacilli_01	ERS18592563	metabat.221	HQ	Bacillota	Bacilli	RF39	UBA660	UBA3789		GCA_910589335.1	yes	yes	yes	22	94.6629	2.24719	28.3314	1.89778	1898	13	933	924	345	80.35	68.1296
95	GCA_Bacilli_02	BA_Bacilli_02	ERS18592564	metabat.32	HQ	Bacillota	Bacilli	RF39	UBA660	UBA5578		GCA_910589375.1	yes	yes	yes	22	96.6292	3.93258	29.2561	1.65279	1673	5	943	943	345	84.57	100.805
94	GCA_Bacilli_03	BA_Bacilli_03	ERS18592565	metabat.205	MQ	Bacillota	Bacilli	RF39	UBA660	HGM10857		GCA_910578745.1	no	no	no	22	94.382	1.68539	30.9343	1.40188	1461	40	783	775	359	78.8	51.12
93	GCA_Bacilli_04	BA_Bacilli_04	ERS18592566	metabat.129	MQ	Bacillota	Bacilli	RF39	UBA660	CAG-582	CAG-582 sp910588195	GCA_910588195.1	yes	yes	yes	22	87.0787	0	27.2162	1.67583	1709	30	772	768	380	96.55	146.129
92	GCA_Coprovivens_01	BA_Coprovivens_01	ERS18592567	concoct.95	MQ	Bacillota	Bacilli	RF39	UBA660	Coprovivens	Coprovivens sp910577505	GCA_910577505.1	yes	yes	yes	22	94.382	7.86517	26.6036	2.12964	2162	15	902	889	364	99.6	134.291
91	GCA_Pelethenecus_01	BA_Pelethenecus_01	ERS18592568	concoct.7_sub	HQ	Bacillota	Bacilli	Acholeplasmatales	Anaeroplasmataceae	Pelethenecus	Pelethenecus sp910579215	GCA_910579215.1	yes	yes	yes	22	98.6667	0.111111	32.0717	2.11125	1837	26	1054	1008	250	98.39	230.218
90	GCA_Fimiplasma_01	BA_Fimiplasma_01	ERS18592569	metabat.378	MQ	Bacillota	Bacilli	Erysipelotrichales	Coprobacillaceae	Fimiplasma	Fimiplasma sp910588165	GCA_910588165.1	no	no	no	19	91.5094	1.25786	34.9213	1.91484	1841	30	1148	1066	226	98.45	29.6739
89	UNK_Coprobacillaceae_01	BA_Coprobacillaceae_01	ERS18592570	concoct.46	MQ	Bacillota	Bacilli	Erysipelotrichales	Coprobacillaceae				yes	yes	no	20	97.1698	0	30.2612	2.35696	2305	58	1333	1208	216	< 75	38.7018
88	GCF_Clostridium_innocuum_01	BA_Clostridium_innocuum_01	ERS18592571	metabat.67	HQ	Bacillota	Bacilli	Erysipelotrichales	Erysipelotrichaceae	Clostridium_AQ	Clostridium_AQ innocuum	GCF_012317185.1	yes	yes	yes	18	100	0	44.2008	3.88539	3732	49	1682	1477	202	97.53	31.8654
87	GCF_Dubosiella_newyorkensis_01	BA_Dubosiella_newyorkensis_01	ERS18592572	metabat.3	MQ	Bacillota	Bacilli	Erysipelotrichales	Erysipelotrichaceae	Dubosiella	Dubosiella newyorkensis	GCF_001945605.1	yes	yes	yes	17	95.283	2.29111	42.7396	2.03769	2022	56	1488	1299	238	98.92	127.87
86	GCA_Dubosiella_01	BA_Dubosiella_01	ERS18592573	concoct.267	HQ	Bacillota	Bacilli	Erysipelotrichales	Erysipelotrichaceae	Dubosiella	Dubosiella sp004793885	GCA_004793885.1	yes	yes	yes	22	95.4984	3.50404	50.153	2.70226	2666	50	1531	1346	227	99.53	169.268
85	GCA_Allobaculum_01	BA_Allobaculum_01	ERS18592574	concoct.115	HQ	Bacillota	Bacilli	Erysipelotrichales	Erysipelotrichaceae	Allobaculum	Allobaculum sp015233825	GCA_015233825.1	yes	yes	yes	21	98.1132	1.34771	45.184	3.15274	2748	289	1509	1284	218	98.84	54.4155
84	GCA_Gastranaerophilaceae_01	BA_Gastranaerophilaceae_01	ERS18592575	metabat.349	MQ	Cyanobacteriota	Vampirovibrionia	Gastranaerophilales	Gastranaerophilaceae	UBA2883		GCA_002103075.1	yes	yes	yes	21	85.4701	0	36.1966	1.68968	1608	7	1222	1151	252	80.82	54.3452
83	GCA_Gastranaerophilaceae_02	BA_Gastranaerophilaceae_02	ERS18592576	metabat.86	MQ	Cyanobacteriota	Vampirovibrionia	Gastranaerophilales	Gastranaerophilaceae	Zag111		GCA_014803505.1	yes	yes	yes	22	89.7436	2.5641	32.9232	1.90543	1923	8	1159	1137	169	81.14	140.654
82	GCA_Gastranaerophilaceae_03	BA_Gastranaerophilaceae_03	ERS18592577	metabat.256	MQ	Cyanobacteriota	Vampirovibrionia	Gastranaerophilales	Gastranaerophilaceae	Zag111		GCA_014803505.1	no	no	no	18	81.6714	1.7094	34.5049	1.65046	1610	44	1147	1128	262	80.12	26.8609
81	GCA_Gastranaerophilales_01	BA_Gastranaerophilales_01	ERS18592578	concoct.62	MQ	Cyanobacteriota	Vampirovibrionia	Gastranaerophilales	RUG14156	MGBC122484	MGBC122484 sp910577515	GCA_910577515.1	yes	no	yes	22	92.3077	1.1396	34.2185	2.04235	2002	23	1350	1213	242	98.68	41.2505
80	GCF_Helicobacter_ganmani_01	BA_Helicobacter_ganmani_01	ERS18592579	metabat.234	MQ	Campylobacterota	Campylobacteria	Campylobacterales	Helicobacteraceae	Helicobacter_D	Helicobacter_D ganmani	GCF_003364315.1	yes	yes	no	23	99.8233	0	36.7206	1.79194	1795	32	1382	1253	196	99.96	185.202
79	GCF_Helicobacter_hepaticus_01	BA_Helicobacter_hepaticus_01	ERS18592580	metabat.367	MQ	Campylobacterota	Campylobacteria	Campylobacterales	Helicobacteraceae	Helicobacter_C	Helicobacter_C hepaticus	GCF_000007905.1	no	no	no	20	93.934	4.77032	36.0722	1.72263	1764	31	1395	1274	223	99.95	181.983
78	GCF_Helicobacter_typhlonius_01	BA_Helicobacter_typhlonius_01	ERS18592581	metabat.211	MQ	Campylobacterota	Campylobacteria	Campylobacterales	Helicobacteraceae	Helicobacter_C	Helicobacter_C typhlonius	GCF_001460635.1	yes	yes	no	21	91.4605	3.88693	38.892	1.75665	1755	46	1322	1180	213	99.29	83.8898
77	GCA_Desulfovibrio_01	BA_Desulfovibrio_01	ERS18592582	metabat.56	HQ	Desulfobacterota	Desulfovibrionia	Desulfovibrionales	Desulfovibrionaceae	Desulfovibrio	Desulfovibrio sp009773975	GCA_009773975.1	yes	yes	yes	23	96.4497	0	51.4695	2.92373	2706	42	1312	1263	123	99.12	97.9425
76	GCA_Mucispirillum_01	BA_Mucispirillum_01	ERS18592583	metabat.191	MQ	Deferribacterota	Deferribacteres	Deferribacterales	Mucispirillaceae	Mucispirillum	Mucispirillum sp910586745	GCA_910586745.1	no	yes	no	20	97.4138	3.44828	31.0087	2.5548	2353	15	1359	1243	139	98.53	171.268
75	GCF_Turicimonas_muris_01	BA_Turicimonas_muris_01	ERS18592584	metabat.25	HQ	Pseudomonadota	Gammaproteobacteria	Burkholderiales	Burkholderiaceae_A	Turicimonas	Turicimonas muris	GCF_002221595.1	yes	yes	yes	22	96.875	0	44.2522	2.78258	2493	45	1415	1320	186	98.79	91.7994
74	GCF_Parasutterella_01	BA_Parasutterella_01	ERS18592585	metabat.220	MQ	Pseudomonadota	Gammaproteobacteria	Burkholderiales	Burkholderiaceae_A	Parasutterella	Parasutterella sp009767915	GCF_009767915.1	no	yes	no	21	98.75	3.125	49.1756	2.71125	2528	81	1405	1274	193	98.92	82.5524
73	UNK_Alphaproteobacteria_01	BA_Alphaproteobacteria_01	ERS18592586	metabat.107	MQ	Pseudomonadota	Alphaproteobacteria	RF32	CAG-239	CAG-267			yes	yes	no	22	95.6044	0	43.9302	1.68567	1603	11	1053	1010	334	< 75	40.5837
72	GCA_Alphaproteobacteria_02	BA_Alphaproteobacteria_02	ERS18592587	concoct.312_sub	HQ	Pseudomonadota	Alphaproteobacteria	RF32	CAG-239	CAG-267	CAG-267 sp910580155	GCA_910580155.1	yes	yes	yes	22	92.7602	0	42.9085	1.61561	1498	27	1031	993	323	98.81	116.424
71	GCA_Alphaproteobacteria_03	BA_Alphaproteobacteria_03	ERS18592588	metabat.298	MQ	Pseudomonadota	Alphaproteobacteria	RF32	CAG-239	CAZU01		GCA_934254915.1	no	no	no	20	97.8495	0	42.1711	1.47694	1456	5	1051	1015	323	78.51	60.3646
70	GCA_Alphaproteobacteria_04	BA_Alphaproteobacteria_04	ERS18592589	concoct.148	HQ	Pseudomonadota	Alphaproteobacteria	RF32	CAG-239	CAJLXD01		GCA_900551585.1	yes	yes	yes	22	97.8495	0	43.1898	1.81393	1776	17	1129	1073	274	80.84	89.6974
69	GCA_Enterousia_01	BA_Enterousia_01	ERS18592590	metabat.96	MQ	Pseudomonadota	Alphaproteobacteria	Rs-D84	Rs-D84	Enterousia		GCA_014802705.1	no	no	no	19	82.4176	3.2967	50.5294	0.954802	1017	56	726	714	364	81.05	38.1328
68	GCA_Enterousia_02	BA_Enterousia_02	ERS18592591	metabat.275	MQ	Pseudomonadota	Alphaproteobacteria	Rs-D84	Rs-D84	Enterousia	Enterousia sp013316395	GCA_013316395.1	no	no	no	20	86.8132	0	47.7635	0.929075	913	7	728	721	369	98.57	136.837
67	GCA_Enterousia_03	BA_Enterousia_03	ERS18592592	concoct.106	MQ	Pseudomonadota	Alphaproteobacteria	Rs-D84	Rs-D84	Enterousia		GCA_023402015.1	yes	yes	no	20	85.7143	0	44.5184	1.0014	1008	17	778	759	398	78.12	73.5368
66	GCF_Akkermansia_muciniphila_01	BA_Akkermansia_muciniphila_01	ERS18592593	metabat.150	HQ	Verrucomicrobiota	Verrucomicrobiae	Verrucomicrobiales	Akkermansiaceae	Akkermansia	Akkermansia muciniphila_A	GCF_900184965.1	yes	yes	yes	22	96.3719	0	56.1117	2.59939	2234	15	1482	1313	158	98.39	566.706
65	GCA_Cryptobacteroides_01	BA_Cryptobacteroides_01	ERS18592594	metabat.28	MQ	Bacteroidota	Bacteroidia	Bacteroidales	UBA932	Cryptobacteroides	Cryptobacteroides sp009774765	GCA_009774765.1	no	no	no	20	92.4603	0	46.7978	2.29771	1831	16	1376	1226	257	97.07	94.762
64	GCA_Cryptobacteroides_02	BA_Cryptobacteroides_02	ERS18592595	concoct.193	MQ	Bacteroidota	Bacteroidia	Bacteroidales	UBA932	Cryptobacteroides	Cryptobacteroides sp910585445	GCA_910585445.1	yes	no	no	21	96.9048	0.714286	48.4822	2.76308	2302	15	1354	1238	259	96.92	322.454
63	GCA_Avirikenella_01	BA_Avirikenella_01	ERS18592596	metabat.373	MQ	Bacteroidota	Bacteroidia	Bacteroidales	Rikenellaceae	Avirikenella	Avirikenella sp910588925	GCA_910588925.1	yes	no	no	20	100	0	51.4757	2.17861	1728	30	1316	1186	237	98.25	128.804
62	GCA_Alistipes_01	BA_Alistipes_01	ERS18592597	metabat.182	MQ	Bacteroidota	Bacteroidia	Bacteroidales	Rikenellaceae	Alistipes	Alistipes sp002362235	GCA_910574205.1	no	yes	no	20	95.7532	4.40705	57.8872	2.05851	1697	26	1322	1187	253	98.58	175.703
61	GCA_Alistipes_02	BA_Alistipes_02	ERS18592598	metabat.364	HQ	Bacteroidota	Bacteroidia	Bacteroidales	Rikenellaceae	Alistipes	Alistipes sp910577475	GCA_910577475.1	yes	yes	yes	21	98.5577	0.961538	60.1397	2.17632	1847	17	1328	1181	220	98.98	144.987
60	GCA_Alistipes_03	BA_Alistipes_03	ERS18592599	metabat.235	MQ	Bacteroidota	Bacteroidia	Bacteroidales	Rikenellaceae	Alistipes	Alistipes sp910584485	GCA_910584485.1	no	yes	no	21	86.6987	0.961538	63.7195	1.96299	1561	8	1146	1124	227	99.97	358.552
59	GCA_Alistipes_04	BA_Alistipes_04	ERS18592600	concoct.196	HQ	Bacteroidota	Bacteroidia	Bacteroidales	Rikenellaceae	Alistipes	Alistipes sp009774895	GCA_009774895.1	yes	yes	yes	22	98.5577	0.480769	63.8777	1.8264	1621	50	1147	1059	229	98.74	108.56
58	GCA_Alistipes_05	BA_Alistipes_05	ERS18592601	concoct.293	MQ	Bacteroidota	Bacteroidia	Bacteroidales	Rikenellaceae	Alistipes	Alistipes sp003979135	GCA_003979135.1	no	no	yes	21	99.7596	0.480769	54.457	2.00824	1735	35	1248	1196	170	99.12	279.219
57	GCA_Alistipes_06	BA_Alistipes_06	ERS18592602	metabat.181	MQ	Bacteroidota	Bacteroidia	Bacteroidales	Rikenellaceae	Alistipes	Alistipes sp002358415	GCA_902362705.1	no	no	no	20	97.2756	2.40385	65.1812	2.12597	1781	57	1279	1164	211	98.85	245.894
56	GCA_Alistipes_07	BA_Alistipes_07	ERS18592603	concoct.301	MQ	Bacteroidota	Bacteroidia	Bacteroidales	Rikenellaceae	Alistipes	Alistipes sp910580175	GCA_910580175.1	no	yes	yes	21	99.5192	3.47756	58.4652	2.05515	1710	27	1306	1206	237	98.9	112.267
55	GCA_Alistipes_08	BA_Alistipes_08	ERS18592604	concoct.219_sub	MQ	Bacteroidota	Bacteroidia	Bacteroidales	Rikenellaceae	Alistipes	Alistipes sp910575495	GCA_910575495.1	no	no	no	20	88.4348	3.14103	59.7057	2.11489	1808	101	1279	1162	314	98.31	82.1829
54	GCF_Alistipes_09	BA_Alistipes_09	ERS18592605	concoct.190	MQ	Bacteroidota	Bacteroidia	Bacteroidales	Rikenellaceae	Alistipes	Alistipes sp002428825	GCF_943193205.1	no	no	no	20	98.5577	5.20833	59.3765	2.06739	1743	61	1227	1122	212	98.52	170.81
53	UNK_Alistipes_10	BA_Alistipes_10	ERS18592606	concoct.116_sub	MQ	Bacteroidota	Bacteroidia	Bacteroidales	Rikenellaceae	Alistipes			yes	no	yes	21	93.3013	2.88462	56.7834	3.20911	2741	138	1438	1267	226	< 75	118.494
52	GCA_Odoribacter_01	BA_Odoribacter_01	ERS18592607	concoct.85	MQ	Bacteroidota	Bacteroidia	Bacteroidales	Marinifilaceae	Odoribacter	Odoribacter sp910578985	GCA_910578985.1	no	no	no	21	97.8495	0	51.0574	2.54218	2121	23	1180	1123	224	98.43	119.163
51	GCA_Odoribacter_02	BA_Odoribacter_02	ERS18592608	concoct.315	HQ	Bacteroidota	Bacteroidia	Bacteroidales	Marinifilaceae	Odoribacter	Odoribacter sp910589025	GCA_910589025.1	yes	yes	yes	22	100	4.30108	44.7355	2.94542	2461	39	1412	1264	170	98.74	116.179
50	GCA_Muribaculaceae_01	BA_Muribaculaceae_01	ERS18592609	concoct.164_sub	MQ	Bacteroidota	Bacteroidia	Bacteroidales	Muribaculaceae	CAG-485	CAG-485 sp003979075	GCA_910578665.1	no	no	no	20	97.7987	7.16981	49.0651	2.27817	1943	53	1311	1166	236	99.2	104.859
49	GCA_Muribaculaceae_02	BA_Muribaculaceae_02	ERS18592610	concoct.295	MQ	Bacteroidota	Bacteroidia	Bacteroidales	Muribaculaceae	CAG-485	CAG-485 sp910586175	GCA_910586175.1	no	no	no	20	96.2264	2.45283	47.1732	3.74794	3298	297	1406	1252	238	97.84	179.128
48	GCA_Muribaculaceae_03	BA_Muribaculaceae_03	ERS18592611	metabat.204	MQ	Bacteroidota	Bacteroidia	Bacteroidales	Muribaculaceae	CAG-485	CAG-485 sp002362485	GCA_003833075.1	no	no	no	20	90.4403	0.754717	47.1139	2.48495	2068	50	1365	1236	169	99.45	504.009
47	GCA_Muribaculaceae_04	BA_Muribaculaceae_04	ERS18592612	concoct.254	MQ	Bacteroidota	Bacteroidia	Bacteroidales	Muribaculaceae	CAG-485	CAG-485 sp009775375	GCA_009775375.1	no	no	no	21	97.4843	4.5283	48.1834	4.36457	3932	228	1609	1425	174	99.81	1139.22
46	GCA_Muribaculaceae_05	BA_Muribaculaceae_05	ERS18592613	concoct.165_sub	MQ	Bacteroidota	Bacteroidia	Bacteroidales	Muribaculaceae	CAG-485	CAG-485 sp009775365	GCA_009775365.1	yes	yes	yes	17	96.9438	5.66038	47.4564	3.13185	2703	268	1425	1267	180	98.93	412.395
45	GCA_Muribaculaceae_06	BA_Muribaculaceae_06	ERS18592614	concoct.140	MQ	Bacteroidota	Bacteroidia	Bacteroidales	Muribaculaceae	CAG-485	CAG-485 sp002493045	GCA_003762615.1	no	no	yes	21	98.1132	2.49723	45.9652	4.70654	4096	169	1639	1439	175	99.01	2197.25
44	GCA_Muribaculaceae_07	BA_Muribaculaceae_07	ERS18592615	concoct.34_sub	MQ	Bacteroidota	Bacteroidia	Bacteroidales	Muribaculaceae	CAG-873	CAG-873 sp001689665	GCA_009775125.1	no	no	no	19	95.283	1.50943	52.954	3.27001	2738	57	1450	1290	232	97.71	222.408
43	GCA_Muribaculaceae_08	BA_Muribaculaceae_08	ERS18592616	metabat.377	MQ	Bacteroidota	Bacteroidia	Bacteroidales	Muribaculaceae	CAG-873	CAG-873 sp910578365	GCA_910578365.1	no	no	no	18	85.4495	0.377358	53.2271	1.98533	1640	63	1325	1211	255	98.91	95.9377
42	GCA_Muribaculaceae_09	BA_Muribaculaceae_09	ERS18592617	metabat.103	MQ	Bacteroidota	Bacteroidia	Bacteroidales	Muribaculaceae	CAG-873	CAG-873 sp910587545	GCA_910587545.1	no	no	no	16	93.3962	0.880503	51.7796	2.29302	1995	89	1361	1225	231	99.6	39.0454
41	UNK_Muribaculaceae_10	BA_Muribaculaceae_10	ERS18592618	concoct.213	HQ	Bacteroidota	Bacteroidia	Bacteroidales	Muribaculaceae	CAG-873			yes	yes	yes	22	97.9245	3.27044	48.4322	3.23832	2843	39	1531	1385	163	< 75	83.0691
40	GCA_Muribaculaceae_11	BA_Muribaculaceae_11	ERS18592619	metabat.62	MQ	Bacteroidota	Bacteroidia	Bacteroidales	Muribaculaceae	CAG-873	CAG-873 sp910587235	GCA_910587235.1	no	no	no	18	93.0152	0.880503	51.9896	2.44274	1970	80	1344	1184	241	99.46	221.474
39	GCA_Muribaculaceae_12	BA_Muribaculaceae_12	ERS18592620	metabat.104	MQ	Bacteroidota	Bacteroidia	Bacteroidales	Muribaculaceae	CAG-873	CAG-873 sp002490635	GCA_002490635.1	no	no	no	18	89.434	1.76101	55.0936	2.1526	1835	28	1170	1124	182	99.34	209.223
38	GCA_Muribaculaceae_13	BA_Muribaculaceae_13	ERS18592621	metabat.29	MQ	Bacteroidota	Bacteroidia	Bacteroidales	Muribaculaceae	CAG-873	CAG-873 sp910576775	GCA_910576775.1	no	no	no	20	94.2138	0.377358	47.9069	2.71473	2195	41	1378	1276	181	99.53	53.5779
37	GCA_Muribaculaceae_14	BA_Muribaculaceae_14	ERS18592622	metabat.385	MQ	Bacteroidota	Bacteroidia	Bacteroidales	Muribaculaceae	CAG-873	CAG-873 sp011959565	GCA_910579035.1	no	no	no	21	97.5472	1.50943	53.6814	2.6324	2182	68	1406	1282	174	97.7	242.092
36	GCA_Muribaculaceae_15	BA_Muribaculaceae_15	ERS18592623	concoct.99_sub	MQ	Bacteroidota	Bacteroidia	Bacteroidales	Muribaculaceae	CAG-873	CAG-873 sp910583525	GCA_910583525.1	yes	no	yes	20	96.0377	2.38994	52.5189	2.91847	2329	40	1378	1279	169	97.64	99.5522
35	GCA_Muribaculaceae_16	BA_Muribaculaceae_16	ERS18592624	concoct.292	MQ	Bacteroidota	Bacteroidia	Bacteroidales	Muribaculaceae	CAG-873	CAG-873 sp003979155	GCA_003979155.1	no	no	no	20	98.6792	2.38994	50.8026	2.54259	2142	67	1486	1321	241	99.84	90.5113
34	GCA_Muribaculaceae_17	BA_Muribaculaceae_17	ERS18592625	metabat.110_sub	MQ	Bacteroidota	Bacteroidia	Bacteroidales	Muribaculaceae	CAG-873	CAG-873 sp009775195	GCA_009775195.1	no	no	yes	18	90.9564	2.46998	52.9971	2.96872	2471	75	1423	1299	200	97.17	43.9875
33	GCA_Muribaculaceae_18	BA_Muribaculaceae_18	ERS18592626	concoct.177_sub	MQ	Bacteroidota	Bacteroidia	Bacteroidales	Muribaculaceae	CAG-873	CAG-873 sp002491245	GCA_002491245.1	no	no	no	19	96.2407	0.377358	50.8065	2.44461	2029	53	1409	1301	242	99.96	55.3076
32	GCA_Muribaculaceae_19	BA_Muribaculaceae_19	ERS18592627	metabat.351	MQ	Bacteroidota	Bacteroidia	Bacteroidales	Muribaculaceae	JAFLTL01	JAFLTL01 sp910578395	GCA_910578395.1	no	no	no	20	85.6604	0.125786	47.654	2.06831	1759	31	1402	1261	222	99.25	37.4983
31	GCA_Muribaculaceae_20	BA_Muribaculaceae_20	ERS18592628	metabat.288	MQ	Bacteroidota	Bacteroidia	Bacteroidales	Muribaculaceae	JAGBWK01	JAGBWK01 sp004102805	GCA_004102805.1	no	no	no	19	97.6286	0.754717	51.0115	2.60781	2169	35	1419	1264	169	98.53	207.294
30	GCA_Muribaculaceae_21	BA_Muribaculaceae_21	ERS18592629	concoct.60	HQ	Bacteroidota	Bacteroidia	Bacteroidales	Muribaculaceae	JAAVFS01		GCA_910584665.1	yes	yes	yes	22	95.6604	1.88679	49.4364	3.14331	2626	93	1579	1380	230	80.14	39.3199
29	GCA_Muribaculaceae_22	BA_Muribaculaceae_22	ERS18592630	metabat.251	MQ	Bacteroidota	Bacteroidia	Bacteroidales	Muribaculaceae	UBA7173	UBA7173 sp001689685	GCA_910575615.1	no	yes	no	16	96.7925	0	56.4438	2.31769	1835	65	1368	1232	231	99.24	571.957
28	GCA_Muribaculaceae_23	BA_Muribaculaceae_23	ERS18592631	metabat.214	MQ	Bacteroidota	Bacteroidia	Bacteroidales	Muribaculaceae	UBA7173	UBA7173 sp910579105	GCA_910579105.1	no	no	no	21	99.0566	1.50943	57.5755	3.00334	2415	29	1360	1241	185	99.93	211.893
27	GCA_Muribaculaceae_24	BA_Muribaculaceae_24	ERS18592632	metabat.357	MQ	Bacteroidota	Bacteroidia	Bacteroidales	Muribaculaceae	UBA7173	UBA7173 sp013316675	GCA_910575545.1	no	no	no	19	98.3019	0.377358	50.4586	2.58531	2022	89	1413	1284	228	99.45	250.425
26	GCA_Muribaculaceae_25	BA_Muribaculaceae_25	ERS18592633	metabat.138	MQ	Bacteroidota	Bacteroidia	Bacteroidales	Muribaculaceae	UBA7173	UBA7173 sp013316535	GCA_013316535.1	no	no	no	20	97.5472	2.83019	51.8525	2.45605	1952	35	1324	1251	164	99.11	119.241
25	GCA_Muribaculaceae_26	BA_Muribaculaceae_26	ERS18592634	concoct.184	MQ	Bacteroidota	Bacteroidia	Bacteroidales	Muribaculaceae	UBA7173	UBA7173 sp002491305	GCA_004102785.1	no	no	yes	18	98.6792	0.377358	55.7004	2.59887	2078	87	1328	1219	166	99.24	256.222
24	GCA_Amulumruptor_01	BA_Amulumruptor_01	ERS18592635	concoct.42	MQ	Bacteroidota	Bacteroidia	Bacteroidales	Muribaculaceae	Amulumruptor	Amulumruptor sp001689515	GCA_001689515.1	no	no	no	20	99.434	0.440252	50.9318	2.81114	2448	34	1496	1334	234	99.23	421.811
23	GCF_Muribaculum_intestinale_01	BA_Muribaculum_intestinale_01	ERS18592636	metabat.208_sub	MQ	Bacteroidota	Bacteroidia	Bacteroidales	Muribaculaceae	Muribaculum	Muribaculum intestinale	GCF_002201515.1	yes	yes	yes	19	87.7358	2.45283	50.3091	2.63421	2184	31	1525	1324	236	98.49	710.369
22	GCA_Muribaculum_arabinoxylanisolvens_01	BA_Muribaculum_arabinoxylanisolvens_01	ERS18592637	metabat.165_sub	MQ	Bacteroidota	Bacteroidia	Bacteroidales	Muribaculaceae	Muribaculum	Muribaculum arabinoxylanisolvens	GCA_001689405.1	no	no	no	17	92.0311	6.03774	50.0883	2.81734	2341	29	1526	1374	214	98.8	225.193
21	GCA_Muribaculum_01	BA_Muribaculum_01	ERS18592638	concoct.84	MQ	Bacteroidota	Bacteroidia	Bacteroidales	Muribaculaceae	Muribaculum	Muribaculum sp910587665	GCA_910587665.1	yes	no	yes	21	99.434	0.754717	48.6908	3.40191	2948	66	1603	1411	172	99.9	505.707
20	GCA_Duncaniella_01	BA_Duncaniella_01	ERS18592639	metabat.362	MQ	Bacteroidota	Bacteroidia	Bacteroidales	Muribaculaceae	Duncaniella	Duncaniella sp002494015	GCA_002494015.1	no	no	no	17	99.434	5.28302	52.2873	2.99337	2434	48	1441	1303	168	98.85	187.879
19	GCA_Duncaniella_02	BA_Duncaniella_02	ERS18592640	metabat.358_sub	MQ	Bacteroidota	Bacteroidia	Bacteroidales	Muribaculaceae	Duncaniella	Duncaniella sp001689495	GCA_001689495.1	no	no	no	18	85.7862	4.5283	57.564	2.62968	2174	31	1499	1324	234	99.83	2846.51
18	GCF_Duncaniella_freteri_01	BA_Duncaniella_freteri_01	ERS18592641	concoct.52	MQ	Bacteroidota	Bacteroidia	Bacteroidales	Muribaculaceae	Duncaniella	Duncaniella freteri	GCF_004766125.1	no	no	no	20	96.4037	0.754717	48.9406	2.56391	2174	116	1520	1390	187	98.9	44.5059
17	GCF_Duncaniella_muris_01	BA_Duncaniella_muris_01	ERS18592642	metabat.223	MQ	Bacteroidota	Bacteroidia	Bacteroidales	Muribaculaceae	Duncaniella	Duncaniella muris	GCF_003024805.1	no	no	no	17	96.9811	0.377358	52.3156	2.46387	2002	90	1514	1357	185	99.09	803.079
16	GCF_Duncaniella_dubosii_01	BA_Duncaniella_dubosii_01	ERS18592643	concoct.304_sub	MQ	Bacteroidota	Bacteroidia	Bacteroidales	Muribaculaceae	Duncaniella	Duncaniella dubosii	GCF_004803915.1	no	no	no	19	95.1572	3.01887	48.2551	3.21961	2768	317	1541	1375	181	99.05	253.483
15	UNK_Muribaculaceae_27	BA_Muribaculaceae_27	ERS18592644	concoct.258_sub	MQ	Bacteroidota	Bacteroidia	Bacteroidales	Muribaculaceae	HGM05190			no	no	yes	21	97.5472	0.754717	49.6215	2.69685	2295	48	1417	1303	164	< 75	44.143
14	GCA_Paramuribaculum_01	BA_Paramuribaculum_01	ERS18592645	metabat.196	MQ	Bacteroidota	Bacteroidia	Bacteroidales	Muribaculaceae	Paramuribaculum	Paramuribaculum sp001689535	GCA_001689535.1	no	no	no	20	91.1321	0.377358	53.094	2.39837	1985	48	1422	1316	168	98.68	549.625
13	GCA_Paramuribaculum_02	BA_Paramuribaculum_02	ERS18592646	metabat.279	MQ	Bacteroidota	Bacteroidia	Bacteroidales	Muribaculaceae	Paramuribaculum	Paramuribaculum sp001689565	GCA_003762715.1	no	no	no	18	90.9434	0.377358	50.3215	1.94275	1661	46	1446	1310	243	99.41	268.284
12	GCF_Paramuribaculum_intestinale_01	BA_Paramuribaculum_intestinale_01	ERS18592647	concoct.118_sub	MQ	Bacteroidota	Bacteroidia	Bacteroidales	Muribaculaceae	Paramuribaculum	Paramuribaculum intestinale	GCF_003024925.1	no	yes	no	20	95.283	1.13208	54.4183	2.42268	2061	114	1460	1342	180	98.99	721.563
11	GCF_Parabacteroides_distasonis_01	BA_Parabacteroides_distasonis_01	ERS18592648	metabat.328	MQ	Bacteroidota	Bacteroidia	Bacteroidales	Tannerellaceae	Parabacteroides	Parabacteroides distasonis_A	GCF_004793765.1	no	yes	no	20	99.4231	0.576923	44.8696	3.68888	3258	22	1684	1462	129	99.29	154.651
10	GCA_Parabacteroides_01	BA_Parabacteroides_01	ERS18592649	metabat.346	MQ	Bacteroidota	Bacteroidia	Bacteroidales	Tannerellaceae	Parabacteroides	Parabacteroides sp910577325	GCA_910577325.1	yes	yes	no	21	95	2.88462	45.2534	3.66898	3024	37	1598	1392	211	99.87	154.459
9	GCF_Parabacteroides_goldsteinii_01	BA_Parabacteroides_goldsteinii_01	ERS18592650	metabat.270	MQ	Bacteroidota	Bacteroidia	Bacteroidales	Tannerellaceae	Parabacteroides	Parabacteroides goldsteinii	GCF_000969835.1	no	no	no	21	98.8462	0	43.325	6.38261	5105	47	1985	1698	159	98.1	123.029
8	GCF_Prevotella_rodentium_01	BA_Prevotella_rodentium_01	ERS18592651	concoct.39_sub	MQ	Bacteroidota	Bacteroidia	Bacteroidales	Bacteroidaceae	Prevotella	Prevotella rodentium	GCF_013166575.1	yes	yes	yes	18	83.132	0.464684	47.4781	3.06489	2544	59	1439	1328	214	99.91	1439
7	GCF_Prevotella_01	BA_Prevotella_01	ERS18592652	concoct.216	HQ	Bacteroidota	Bacteroidia	Bacteroidales	Bacteroidaceae	Prevotella	Prevotella sp013166515	GCF_013166515.1	yes	yes	yes	22	99.6296	0.185185	46.2147	3.15826	2717	29	1587	1432	217	96.7	769.394
6	GCF_Prevotella_intestinalis_01	BA_Prevotella_intestinalis_01	ERS18592653	concoct.142	MQ	Bacteroidota	Bacteroidia	Bacteroidales	Bacteroidaceae	Prevotella	Prevotella intestinalis	GCF_013166595.1	yes	yes	yes	22	97.4074	8.51852	46.955	3.85757	3238	24	1549	1423	179	99.87	2409.76
5	GCA_Paraprevotella_01	BA_Paraprevotella_01	ERS18592654	metabat.295	MQ	Bacteroidota	Bacteroidia	Bacteroidales	Bacteroidaceae	Paraprevotella	Paraprevotella sp910586505	GCA_910586505.1	yes	no	yes	21	96.2825	2.23048	47.7325	2.46673	2052	18	1513	1336	209	99.99	62.8355
4	GCF_Phocaeicola_sartorii_01	BA_Phocaeicola_sartorii_01	ERS18592655	concoct.66	HQ	Bacteroidota	Bacteroidia	Bacteroidales	Bacteroidaceae	Phocaeicola	Phocaeicola sartorii	GCF_000614185.1	yes	yes	yes	22	99.2481	1.12782	43.6589	4.99149	4023	35	1851	1588	160	98.7	630.925
3	GCA_Bacteroides_01	BA_Bacteroides_01	ERS18592656	concoct.87	MQ	Bacteroidota	Bacteroidia	Bacteroidales	Bacteroidaceae	Bacteroides	Bacteroides sp910585845	GCA_910585845.1	no	no	no	18	82.404	0.0619579	46.5916	3.35633	2773	133	1573	1389	227	98.94	46.0086
2	GCF_Bacteroides_02	BA_Bacteroides_02	ERS18592657	concoct.144_sub	MQ	Bacteroidota	Bacteroidia	Bacteroidales	Bacteroidaceae	Bacteroides	Bacteroides sp002491635	GCF_004793475.1	yes	no	yes	22	90.19	0	45.964	3.91045	3438	64	1650	1442	143	98.52	270.91
1	GCA_Alloprevotella_01	BA_Alloprevotella_01	ERS18592658	concoct.105_sub	HQ	Bacteroidota	Bacteroidia	Bacteroidales	Bacteroidaceae	Alloprevotella	Alloprevotella sp009775705	GCA_009775705.1	yes	yes	yes	22	95.6939	1.7658	51.4554	2.63443	2218	86	1475	1311	222	99.62	744.99
												175

## Sheet: S1.3_DietGeneralReferences
https://www.vmh.life/
http://modelseed.org/biochem/compounds
https://github.com/jotech/gapseq/blob/master/dat/media/gut.csv
https://dietarysupplementdatabase.usda.nih.gov/Conversions.php
https://ods.od.nih.gov/factsheets/Selenium-HealthProfessional/

## Sheet: S1.4_DietMinerals
Name	CPD	VMH	TEXT	Original	Factor	To mg/L	MW	FINAL mM	Comments
Calcium	EX_cpd00063_e0	EX_ca2(e)	% of 3.5g	1	0.035	35	40.078	0.873297
Phosphorous	EX_cpd00009_e0	EX_pi(e)	% of 3.5g	0.7	0.0245	24.5	94.9714	0.257972	As phosphate
Sodium	EX_cpd00971_e0	EX_na1(e)	% of 3.5g	0.24	0.0084	8.4	22.9898	0.365379
Magnesium	EX_cpd00254_e0	EX_mg2(e)	% of 3.5g	0.22	0.0077	7.7	24.305	0.316807
Potasium	EX_cpd00205_e0	EX_k(e)	% of 3.5g	0.92	0.0322	32.2	39.0983	0.823565
Chloride	EX_cpd00099_e0	EX_cl(e)	% of 3.5g	1.1	0.0385	38.5	35.453	1.08594	from L-lysine HCL

## Sheet: S1.5_DietFattyAcids
Name	CPD	VMH	TEXT	Original	Factor	To mg/L	MW	FINAL mM	Comments
C12:0	EX_cpd01741_e0	EX_ddca(e)	% of 3.5g	0	0	0	200.318	0
C14:0	EX_cpd03847_e0	EX_ttdca(e)	% of 3.5g	0.01	0.00035	0.35	228.371	0.00153259
C16:0	EX_cpd00214_e0	EX_hdca(e)	% of 3.5g	0.45	0.01575	15.75	256.424	0.0614217
C18:0	EX_cpd01080_e0	EX_ocdca(e)	% of 3.5g	0.09	0.00315	3.15	284.477	0.0110729
C20:0	EX_cpd03848_e0	EX_arach(e)	% of 3.5g	0.01	0.00035	0.35	312.53	0.00111989
C16:1	EX_cpd15237_e0	EX_hdcea(e)	% of 3.5g	0.01	0.00035	0.35	254.408	0.00137574
C18:1	EX_cpd15269_e0	EX_ocdcea(e)	% of 3.5g	0.62	0.0217	21.7	282.461	0.0768247	As cis
C18:2	EX_cpd01122_e0	EX_lnlc(e)	% of 3.5g	1.76	0.0616	61.6	280.445	0.219651	As linolaic	ISBN:978-960-351-694-1
C18:3	EX_cpd03850_e0	EX_lnlnca(e)	% of 3.5g	0.23	0.00805	8.05	278.43	0.0289122	As a-linolenic	ISBN:978-960-351-694-1

## Sheet: S1.6_DietAminoAcids
Name	CPD	VMH	TEXT	Original	Factor	To mg/L	MW	FINAL mM	Comments	Only L amino acid reported except for methionine
Lysine	EX_cpd00039_e0	EX_lys_L(e)	% of 3.5g	1.1	0.0385	38.5	146.188	0.26336
D-Methionine	EX_cpd00637_e0	EX_met_D(e)	see comments	0.38	0.0133	13.3	149.211	0.0698794		plus (met+cys): as (met+cys)/2	50% D
L-Methionine	EX_cpd00060_e0	EX_met_L(e)	see comments	0.38	0.0133	13.3	149.211	0.0698794		plus (met+cys): as (met+cys)/2	50% L
Cysteine	EX_cpd00084_e0	EX_cys_L(e)	see comments	0.35	0.01225	12.25	121.158	0.252839		cystine = 2*cysteine plus (met+cys): as (met+cys)/2
(met+cys)			% of 3.5g	0.73	0.02555	25.55	252.354	0.101247
Threonine	EX_cpd00161_e0	EX_thr_L(e)	% of 3.5g	0.72	0.0252	25.2	119.119	0.211553
Tryptophane	EX_cpd00065_e0	EX_trp_L(e)	% of 3.5g	0.25	0.00875	8.75	204.225	0.0428449
Arginine	EX_cpd00051_e0	EX_arg_L(e)	% of 3.5g	1.19	0.04165	41.65	174.201	0.239092
Histidine	EX_cpd00119_e0	EX_his_L(e)	% of 3.5g	0.49	0.01715	17.15	155.155	0.110535
Valine	EX_cpd00156_e0	EX_val_L(e)	% of 3.5g	0.92	0.0322	32.2	117.146	0.27487
Isoleucine	EX_cpd00322_e0	EX_ile_L(e)	% of 3.5g	0.79	0.02765	27.65	131.173	0.21079
Leucine	EX_cpd00107_e0	EX_leu_L(e)	% of 3.5g	1.39	0.04865	48.65	131.173	0.370885
Phenylalanine	EX_cpd00066_e0	EX_phe_L(e)	see comments	0.89	0.03115	31.15	165.189	0.268514		(phe+tyr)/2: as tyr/2
Tyrosine	EX_cpd00069_e0	EX_tyr_L(e)	see comments	NA	NA	NA	181.189	0.0799423		(phe+tyr)/2: as tyr/2
(phe+tyr)			% of 3.5g	1.5	0.0525	52.5	328.362	0.0799423
Glycine	EX_cpd00033_e0	EX_gly(e)	% of 3.5g	0.89	0.03115	31.15	75.0666	0.414965
Glutamate	EX_cpd00023_e0	EX_glu_L(e)	see comments	4.22	0.1477	147.7	147.129	0.501939
Glutamine	EX_cpd00053_e0	EX_gln_L(e)	see comments	ΝΑ	ΝΑ	ΝΑ	ΝΑ	0.501939		Assumed glutamine tranformed to glutamate
Aspartate	EX_cpd00041_e0	EX_asp_L(e)	see comments	1.84	0.0644	64.4	133.103	0.241918
Asparagine	EX_cpd00132_e0	EX_asn_L(e)	see comments	ΝΑ	ΝΑ	ΝΑ	ΝΑ	0.241918		Assumed asparagine tranformed to aspartate
Proline	EX_cpd00129_e0	EX_pro_L(e)	% of 3.5g	1.31	0.04585	45.85	115.13	0.398244
Serine	EX_cpd00054_e0	EX_ser_L(e)	% of 3.5g	1.01	0.03535	35.35	105.093	0.33637
Alanine	EX_cpd00035_e0	EX_ala_L(e)	% of 3.5g	0.87	0.03045	30.45	89.0932	0.341777

## Sheet: S1.7_DietVitamins
Name	CPD	VMH	TEXT	Original	Factor	To mg/L	MW	FINAL mM	Comments
Vitamin A	EX_cpd01420_e0	EX_caro(e)	IU per 1000g	25000	0.0525	0.0525	536.888	9.77858e-05	as retinol
Vitamin K MNB	EX_cpd15500_e0	EX_mqn8(e)	mg per 1000g	20	0.07	0.07	376.4	0.000185972	mw:https://pubchem.ncbi.nlm.nih.gov/compound/Menadione-nicotinamide-bisulfite
Thiamin	EX_cpd00305_e0	EX_thm(e)	mg per 1000g	86	0.301	0.301	265.355	0.00113433
Riboflavin	EX_cpd00220_e0	EX_ribflv(e)	mg per 1000g	32	0.112	0.112	376.364	0.000297584
Pyridoxin	EX_cpd00263_e0	EX_pydxn(e)	mg per 1000g	31	0.1085	0.1085	169.178	0.000641337	pyridoxin
Cobalamin	EX_cpd00166_e0	EX_adocbl(e)	μg per 1000g	150	0.000525	0.000525	1579.58	3.32366e-07
Nicotinate	EX_cpd00218_e0	EX_nac(e)	mg per 1000g	153	0.5355	0.5355	123.109	0.00434979	nicotinate
Pantothanate	EX_cpd00644_e0	EX_pnto_R(e)	mg per 1000g	59	0.2065	0.2065	219.235	0.000941912
Folate	EX_cpd00393_e0	EX_fol(e)	mg per 1000g	10	0.035	0.035	441.397	7.92936e-05
Biotin	EX_cpd00104_e0	EX_btn(e)	μg per 1000g	710	0.002485	0.002485	244.311	1.01715e-05
Choline	EX_cpd00098_e0	EX_chol(e)	mg per 1000g	1370	4.795	4.795	244.311	0.0196266
Vitamin D3	EX_cpd03226_e0	EX_vitd3(e)	IU per 1000g	1500	0.00013125	0.00013125	384.638	3.4123e-07	https://dietarysupplementdatabase.usda.nih.gov/Conversions.php
Vitamin E	EX_cpd01628_e0	EX_avite1(e)	mg per 1000g	135	0.4725	0.4725	430.706	0.00109704

## Sheet: S1.8_DietFibers
CPD	VMH	meanwise_mmol_per3.5g	Data based on the fiber consumption of a German cohort (https://doi.org/10.1016/j.cell.2019.08.003)
EX_cpd01155_e0	EX_15dap(e)	8.19232e-06
EX_cpd00182_e0	EX_adn(e)	0.0017191
EX_cpd16342_e0	EX_adrn(e)	0
EX_cpd00224_e0	EX_arab_L(e)	0.148547
EX_cpd00188_e0	EX_arachd(e)	0.000440974
EX_cpd00059_e0	EX_ascb_L(e)	3.93825e-05
EX_cpd00211_e0	EX_but(e)	0.00162696
EX_cpd00160_e0	EX_chsterol(e)	0.00200945
EX_cpd16301_e0	EX_clpnd(e)	4.36073e-06
EX_cpd03852_e0	EX_crvnc(e)	0.000377168
EX_cpd00367_e0	EX_cytd(e)	0.00204368
EX_cpd00438_e0	EX_dad_2(e)	0.0017191
EX_cpd01107_e0	EX_dca(e)	0.00249033
EX_cpd00654_e0	EX_dcyt(e)	0.00204368
EX_cpd00277_e0	EX_dgsn(e)	0.00204368
EX_cpd02077_e0	EX_dlnlcg(e)	7.04847e-06
EX_cpd05231_e0	EX_doco13ac(e)	0.000106659
EX_cpd05196_e0	EX_docosac(e)	4.84824e-05
EX_cpd00412_e0	EX_duri(e)	0
EX_cpd00363_e0	EX_etoh(e)	0
EX_cpd00082_e0	EX_fru(e)	0.0770679
EX_cpd00108_e0	EX_gal(e)	0.00550847
EX_cpd00280_e0	EX_galur(e)	0.0224786
EX_cpd00027_e0	EX_glc_D(e)	0.130153
EX_cpd00100_e0	EX_glyc(e)	0.0984963
EX_cpd00155_e0	EX_glycogen(e)	0
EX_cpd00311_e0	EX_gsn(e)	0.00204368
EX_cpd00001_e0	EX_h2o(e)	118.391
EX_cpd15609_e0	EX_hpdca(e)	0.000131384
EX_cpd00226_e0	EX_hxan(e)	2.22018e-06
EX_cpd27312_e0	EX_inulin(e)	0.00736519
EX_cpd00208_e0	EX_lcts(e)	0.00748911
EX_cpd05235_e0	EX_lgnc(e)	1.27606e-05
EX_cpd00179_e0	EX_malt(e)	0.00196941
EX_cpd01262_e0	EX_malttr(e)	0.00770581
EX_cpd00314_e0	EX_mnl(e)	2.36499e-05
EX_cpd05238_e0	EX_nrvnc(e)	0
EX_cpd03846_e0	EX_octa(e)	0.00338016
EX_cpd00064_e0	EX_orn(e)	0.00177966
EX_cpd00009_e0	EX_pi(e)	0.0321939
EX_cpd15622_e0	EX_ptdca(e)	0.000230804
EX_cpd00118_e0	EX_ptrc(e)	3.47982e-05
EX_cpd00365_e0	EX_retinol(e)	1.98986e-06
EX_cpd00396_e0	EX_rmn(e)	0.00779112
EX_cpd00588_e0	EX_sbt_D(e)	0.00270763
EX_cpd00048_e0	EX_so4(e)	0.0236062
EX_cpd00264_e0	EX_spmd(e)	0.000110342
EX_cpd00558_e0	EX_sprm(e)	2.10367e-05
EX_cpd11657_e0	EX_strch1(e)	0.547932
EX_cpd15016_e0	EX_strdnc(e)	0
EX_cpd00076_e0	EX_sucr(e)	0.0561929
EX_cpd00184_e0	EX_thymd(e)	0.0017191
EX_cpd15298_e0	EX_ttdcea(e)	0.000231803
EX_cpd00300_e0	EX_urate(e)	0.00691909
EX_cpd00249_e0	EX_uri(e)	0.0017191
EX_cpd03224_e0	EX_vitd2(e)	6.04147e-09
EX_cpd00309_e0	EX_xan(e)	1.98666e-06
EX_cpd00154_e0	EX_xyl_D(e)	0.00031347
EX_cpd00306_e0	EX_xylt(e)	0

## Sheet: S1.9_DietTraceElements
Name	CPD	VMH	TEXT	Original	Factor	To mg/L	MW	FINAL mM	Comments
Iron	EX_cpd10515_e0	EX_fe2(e)	mg per 1000g	93	0.3255	0.3255	55.845	0.00582863	50% Iron 3
Iron	EX_cpd10516_e0	EX_fe3(e)	mg per 1000g	93	0.3255	0.3255	55.845	0.00582863	50% Iron 3
Manganese	EX_cpd00030_e0	EX_mn2(e)	mg per 1000g	68	0.238	0.238	54.938	0.00433215
Zinc	EX_cpd00034_e0	EX_zn2(e)	mg per 1000g	91	0.3185	0.3185	65.409	0.00486936
Cooper	EX_cpd00058_e0	EX_cu2(e)	mg per 1000g	15	0.0525	0.0525	127.09	0.000413093
Iodine	EX_cpd00534_e0	EX_i(e)	mg per 1000g	2.1	0.00735	0.00735	126.904	5.79176e-05	As iodide
Selen	EX_cpd03396_e0	EX_sel(e)	mg per 1000g	0.3	0.00105	0.00105	142.96	7.34471e-06	As selenate

[truncated: 58 more sheets: S1.10_DietAbsorption, S1.11_DietTotal, S2.1_ColonToMicrobiomeAssociati, S2.2_LiverToMicrobiomeAssociati, S2.3_BrainToMicrobiomeAssociati, S2.4_OverviewOfHostMBAssociatio, S2.5_HostPathwayGroups, S2.6_MBpathwayGroups, S2.7_ColonToHUMAnN3MicrobiomeAs, S2.8_ColonCONVR2GF, S2.9_ColonCONVD2GF, S2.10_LiverCONVR2GF, S2.11_LiverCONVD2GF, S2.12_BrainCONVD2GF, S3.1_IndividualMetamodels, S3.2_MetabolicInteractions, S3.3_SubsysInteractions_Colon, S3.4_SubsysInteractions_Liver, S3.5_SubsysInteractions_Brain, S3.6_CorrectedReactions …]
